# Supplementary material for: Identification of the lipid biomarkers from plasma in idiopathic pulmonary fibrosis by Lipidomics
Source: BMC Pulm Med. 2017 Dec 6;17:174. doi: 10.1186/s12890-017-0513-4 (PMC5719761; doi:10.1186/s12890-017-0513-4)
Supplement: Additional file 1: Table S1. — This file contains the plasma lipid profiles of 507 individual lipid species were determined with lipidomics from 40 plasma samples; 22 from IPF patients with 18 controls. (XLS 562 kb) [file 12890_2017_513_MOESM1_ESM.xls]

## Sheet: Sheet1
Compound	m/z	Retention time (min)	Chromatographic peak width (min)	Control_1	Control_2	Control_3	Control_4	Control_5	Control_6	Control_7	Control_8	Control_9	Control_10	Control_11	Control_12	Control_13	Control_14	Control_15	Control_16	Control_17	Control_18	Sample_1	Sample_2	Sample_3	Sample_4	Sample_5	Sample_6	Sample_7	Sample_8	Sample_9	Sample_10	Sample_11	Sample_12	Sample_13	Sample_14	Sample_15	Sample_16	Sample_17	Sample_18	Sample_19	Sample_20	Sample_21	Sample_22	Accepted Description	Adducts	Formula	Lipid Class	Compound Link
5.42_760.5627m/z	760.563	5.41882	0.0142833	0	1.77368	0	0	0	1.26791	18.8329	2.78334	1.67272	0	0	0	0	0.208801	0	0	2.91916	0	21.361	18.0924	20.7338	16.2901	12.4518	23.6547	13.4208	20.8552	16.9647	13.9525	16.3383	6.21164	7.54569	10.6366	12.6953	13.1973	12.1447	21.4384	8.17008	9.78608	19.0561	24.4938	PE(O-18:0/22:6(4Z,7Z,10Z,13Z,16Z,19Z))	M+H-H2O	C45H80NO7P	Gloycerophospholipid	http://pubchem.ncbi.nlm.nih.gov/summary/summary.cgi?sid=173737455
4.14_715.5739m/z	715.574	4.13872	0.320033	0	0	0	221.375	106.186	80.5502	11.5524	19.9664	74.8039	0	67.1558	9.20573	4.02231	2.37645	0	0	39.6485	0	173.403	217.01	196.486	284.118	281.543	178.145	158.522	191.428	115.29	216.374	124.712	145.296	96.3159	103.178	216.524	116.176	150.888	267.632	59.3854	69.2241	113.994	208.149	PE-Cer(d14:1(4E)/24:0(2OH))	M+H-H2O	C40H81N2O7P	Gloycerophospholipid	http://pubchem.ncbi.nlm.nih.gov/summary/summary.cgi?sid=160780254
14.54_963.6426m/z	963.643	14.5381	0.19215	0	9.49642	12.6292	8.49639	0	10.4802	0	0	0	8.31285	8.33662	7.05256	5.19925	0	0	3.13924	0	3.42828	712.475	503.771	183.266	310.348	402.985	923.484	398.541	566.474	1970.01	636.916	765.59	398.72	1387.56	1530.58	1138.12	456.625	510.748	293.943	1702.39	1173.2	588.835	1105.35	LysoPE(0:0/18:0)	2M+H	C23H48NO7P	Gloycerophospholipid	http://www.lipidmaps.org/data/LMSDRecord.php?LMID=LMGP02050038
5.43_411.7683m/z	411.768	5.42597	0.625767	125.23	767.406	518.928	662.352	318.896	837.545	691.203	710.352	493.802	495.283	497.326	0	210.554	402.224	566	0	493.573	609.218	0	0	11.2303	2.80342	0	0	0	0	6.75807	22.7242	29.4944	11.1854	0	43.1421	0	0	2.08442	0	4.37027	2.76447	0	34.8423	PS(17:2(9Z,12Z)/22:4(7Z,10Z,13Z,16Z))	M+2H	C45H76NO10P	Gloycerophospholipid	http://pubchem.ncbi.nlm.nih.gov/summary/summary.cgi?sid=123062971
4.52_805.5603n	806.568	4.52303	4.24678	433459	140288	198693	267622	212548	325240	142231	271393	155203	271726	351120	244007	396084	216557	234513	448257	417729	304577	108078	124948	198538	167030	158130	108924	215844	115977	117540	113071	113670	113749	67000.9	93213.1	83786.3	73392.9	64037.2	108556	121845	122530	179727	114775	PC(22:6(4E,7E,10E,13E,16E,19E)/16:0)	M+H, M+Na, M+K, 2M+H, 2M+Na	C46H80NO8P	Gloycerophospholipid	http://pubchem.ncbi.nlm.nih.gov/summary/summary.cgi?sid=7983602
5.98_754.5400m/z	754.54	5.981	0.127867	6.95985	1.38877	0	1.15691	0.508989	0	0	0	0	0	32.2147	0	0.923972	0	0	0	0	0	96.7866	211.058	150.034	121.676	124.488	144.82	42.864	77.7776	118.903	124.375	90.6554	11.181	1.59461	6.5959	26.4852	2.28991	2.45545	123.044	15.2995	41.6646	80.9507	113.531	PA(19:0/18:3(9Z,12Z,15Z))	M+ACN+H	C40H73O8P	Gloycerophospholipid	http://pubchem.ncbi.nlm.nih.gov/summary/summary.cgi?sid=123066624
5.60_748.5600m/z	748.56	5.59668	0.0428667	11.6042	7.24321	0.0452095	8.43314	0.277796	0.290193	29.4756	8.57799	0.0885763	0	2.08351	0	0	0.0710602	0	0	2.69795	0	37.4954	19.5253	43.8815	29.1337	20.2145	22.3281	29.8673	37.9663	25.6304	44.2089	38.7663	9.26778	9.54745	22.6121	13.9561	6.18278	6.11947	68.3508	8.08797	17.0718	35.4168	79.0638	1-tetradecanyl-2-(8-[3]-ladderane-octanyl)-sn-glycerophosphocholine	M+Na	C42H80NO6P	Gloycerophospholipid	http://pubchem.ncbi.nlm.nih.gov/summary/summary.cgi?sid=49703570
5.65_742.5407m/z	742.541	5.64668	0.0285833	0.872985	10.1281	0	6.82562	3.30575	0	0	5.28393	0	2.90911	7.18749	0.369285	0.267064	0	4.95292	0	2.01447	0	782.766	672.309	249.947	375.377	392.761	489.695	363.939	844.875	427.529	328.013	348.17	8.95771	17.8285	32.1069	107.322	16.5075	40.5962	800.9	68.363	259.052	318.261	452.466	PA(14:0/22:2(13Z,16Z))	M+ACN+H	C39H73O8P	Gloycerophospholipid	http://pubchem.ncbi.nlm.nih.gov/summary/summary.cgi?sid=123066266
5.60_866.5363m/z	866.536	5.60383	0.73935	115.011	581	1979.4	452.887	198.076	1734.95	495.967	421.451	1120.9	240.492	1118.85	694.809	639.452	808.645	157.978	901.059	117.237	1424.18	0	0	4.36955	0	0	0	0	0	0	14.6992	11.8697	11.7865	0	47.0227	0	5.31055	0	0	2.35518	0	0	15.9437	PS(22:4(7Z,10Z,13Z,16Z)/22:6(4Z,7Z,10Z,13Z,16Z,19Z))	M+H-H2O	C50H78NO10P	Gloycerophospholipid	http://pubchem.ncbi.nlm.nih.gov/summary/summary.cgi?sid=123061487
5.23_839.5455n	822.542	5.2338	0.235	421.692	2082.5	520.549	1738.91	1442.88	1426.48	508.061	890.476	580.99	3447.1	1870.49	71.831	1854.79	759.543	2035.23	1559.61	862.342	452.286	243.924	197.95	157.263	316.624	139.247	265.447	212.889	174.57	203.562	237.545	132.537	83.7262	85.3919	120.84	106.158	78.1983	123.886	254.583	78.0752	120.083	156.882	161.479	PE(22:6(4Z,7Z,10Z,13Z,16Z,19Z)/22:4(7Z,10Z,13Z,16Z))	M+H-H2O, M+H	C49H78NO8P	Gloycerophospholipid	http://pubchem.ncbi.nlm.nih.gov/summary/summary.cgi?sid=123062406
4.12_745.4773m/z	745.477	4.12443	0.483617	122.02	0	1417.1	392.288	546.078	1463.67	0	637.359	548.164	0	767.997	1787.73	950.694	538.876	0	1113.31	440.47	1698.96	64.7484	0	0	4.44436	5.73944	20.8042	7.15696	22.9174	13.4522	7.44945	26.0856	0	0	1.70067	0	0	0	8.74149	0	0	4.52513	29.1952	PS(16:1(9Z)/14:1(9Z))	M+ACN+H	C36H66NO10P	Gloycerophospholipid	http://pubchem.ncbi.nlm.nih.gov/summary/summary.cgi?sid=123062869
5.06_1515.1205n	1516.12	5.05593	0.618617	1696.2	426594	2221.09	391071	401288	5133.63	15177.6	461418	350230	723175	497270	17460.2	546873	2337.91	818051	820180	501394	2695.85	429.183	452.181	460.024	357.815	444.13	386.33	474.357	477.732	379.952	381.522	379.742	284.51	351.269	247.846	412.165	301.173	357.84	630.649	345.555	422.221	398.352	414.68	CL(1'-[20:0/20:0],3'-[18:1(9Z)/18:2(9Z,12Z)])	M+H, M+Na, M+H+Na	C85H160O17P2	Gloycerophospholipid	http://www.lipidmaps.org/data/LMSDRecord.php?LMID=LMGP12011030
5.79_748.5017n	790.57	5.78885	1.01723	761.378	9286.6	1804.73	7616.81	9753.91	1408.34	6836.53	8677.37	884.971	14364.8	11756.4	3771.55	13423.8	922.252	16063.6	11523.1	17546.5	1297.86	1324.81	2257.61	1606.79	1680.33	1668.89	953.501	1327.17	1470.19	1015.44	1675.84	1725.28	1253.37	551.972	1641.35	1489.87	689.534	536.204	1380.04	546.91	948.536	1303.79	1370.05	PA(20:5(5Z,8Z,11Z,14Z,17Z)/20:1(11Z))	M+H-H2O, M+ACN+H	C43H73O8P	Gloycerophospholipid	http://pubchem.ncbi.nlm.nih.gov/summary/summary.cgi?sid=123066827
5.99_833.6105n	834.598	5.98815	2.34733	12719.3	89232.5	39015.1	141159	66719.2	95509.4	100154	128708	19181.3	170880	136747	104942	121120	36010.4	157681	97672.3	156667	46256.4	39410.3	37774.6	75785.5	67801.5	79207.3	36783.6	73069.7	37905.4	35258.7	43157	42683.3	45712.2	19755.1	35865.9	25513.6	28439.3	19202.7	32487.2	50282.5	46655.2	85393.2	45115.9	PS(20:0/19:0)	M+H-2H2O, M+H, M+Na, 2M+H, 2M+Na	C45H88NO10P	Gloycerophospholipid	http://pubchem.ncbi.nlm.nih.gov/summary/summary.cgi?sid=123063185
6.53_847.5391n	848.556	6.5289	0.896483	7.1693	2639.34	370.523	2440.71	2434.58	0	462.625	1292	114.359	3382.74	2295.6	3010.36	2447.41	0	3011.39	2200.96	2704.62	0	91.927	392.09	588.146	558.554	647.479	304.459	277.666	212.925	212.515	361.219	288.493	601.58	172.861	270.555	112.969	301.507	320.962	167.992	414.909	447.211	465.304	204.181	PS(19:1(9Z)/22:6(4Z,7Z,10Z,13Z,16Z,19Z))	M+H, M+2H	C47H78NO10P	Gloycerophospholipid	http://pubchem.ncbi.nlm.nih.gov/summary/summary.cgi?sid=123063175
5.01_478.3295m/z	478.329	5.00665	0.10645	0	74.7337	0.458571	66.1666	147.277	181.1	151.079	113.086	0	107.291	119.958	51.1665	91.2721	13.5654	0	7.34274	74.7557	0	17.0067	7.50216	7.88827	12.1317	8.04109	5.07745	15.7376	5.61711	10.435	7.19482	7.5246	11.4233	8.11944	16.7001	11.3568	11.6278	6.32012	4.19966	2.37018	2.49474	3.08744	8.57874	PE(P-19:1(12Z)/0:0)	M+H	C24H48NO6P	Gloycerophospholipid	http://pubchem.ncbi.nlm.nih.gov/summary/summary.cgi?sid=74380442
5.38_720.5532m/z	720.553	5.37597	0.49075	3291.13	107.802	4.96203	75.4138	16.5759	3.08779	24.2413	99.2351	3.38295	72.9739	8.21403	10.651	12.1434	0	2.5267	12.3931	1.62199	0.0208027	1205.6	1208.68	4009.08	1080.22	1150.82	1068.04	1261.01	868.953	1070.26	1891.61	1115.32	260.278	409.25	540.905	469.176	449.221	554.618	1701.05	453.81	759.616	886.082	1500.99	PA(19:1(9Z)/17:0)	M+NH4	C39H75O8P	Gloycerophospholipid	http://pubchem.ncbi.nlm.nih.gov/summary/summary.cgi?sid=123066647
4.89_410.7613m/z	410.761	4.89235	0.54075	0	463.983	6.55854	538.982	606.967	0	238.64	504.141	406.77	738.074	613.26	358.96	517.324	0	323.541	929.212	494.283	0	35.0254	172.204	186.467	180.558	155.969	89.1703	103.943	108.09	89.625	94.9504	106.485	153.828	77.7829	96.9159	45.2721	87.5588	87.3608	85.8785	106.016	149.798	142.897	92.5327	PS(17:1(9Z)/22:6(4Z,7Z,10Z,13Z,16Z,19Z))	M+2H	C45H74NO10P	Gloycerophospholipid	http://pubchem.ncbi.nlm.nih.gov/summary/summary.cgi?sid=123062942
7.97_800.5570m/z	800.557	7.96545	0.206433	0	106.192	0	2.69297	44.9228	0	0	27.2547	0	8.27669	0	0	19.9617	0	1.94403	0	11.4114	0	269.586	221.869	33.6867	129.55	233.288	82.4069	78.4808	371.991	177.123	75.9018	47.6866	0.272386	0.858522	2.59622	5.22308	0.63861	0.5928	111.729	1.50298	132.468	50.5639	56.1022	PC(18:0/16:0)	M+K	C42H84NO8P	Gloycerophospholipid	http://pubchem.ncbi.nlm.nih.gov/summary/summary.cgi?sid=7983229
5.36_846.5394m/z	846.539	5.36238	0.73935	5.40374	678.857	0.207024	481.158	252.485	0	626.757	434.555	0	824.65	236.643	0	418.838	0	229.654	79.934	137.179	0	0	0	12.2068	2.57279	0	3.56867	0	0	0	0	8.96377	1.04854	0	0.0292121	0	0	0	0	0	0	18.5054	2.62571	PC(20:5(5Z,8Z,11Z,14Z,17Z)/18:0)	M+K	C46H82NO8P	Gloycerophospholipid	http://pubchem.ncbi.nlm.nih.gov/summary/summary.cgi?sid=123061225
5.79_756.5782n	1536.16	5.78885	0.512183	60.0608	8590.61	0.0743179	4703.01	7764.47	52.3808	5351.32	6733.87	3.29126	8994.8	9093.07	21.257	502.501	8.60881	7233.79	32.1463	16854.2	59.2733	1.64256	5.82614	0	8.63383	2.79219	3.95176	6.54087	3.19116	3.02139	10.0212	0	8.20027	6.56985	6.20724	4.94066	7.43945	6.09122	0	0	0	2.26806	2.9697	PE-Cer(d16:2(4E,6E)/24:1(15Z)(2OH))	M+ACN+H, 2M+Na	C42H81N2O7P	Gloycerophospholipid	http://pubchem.ncbi.nlm.nih.gov/summary/summary.cgi?sid=160780284
14.60_988.7161m/z	988.716	14.6017	0.14215	0	267.414	239.324	160.786	0	15.4349	0	0	0	194.29	206.564	168.142	146.698	0	0	120.805	0	176.505	13.2096	1.0454	0	4.71252	2.04342	22.064	1.83819	3.97151	17.2704	9.22914	5.79875	5.80133	10.6826	15.7643	12.5891	6.37793	14.1925	10.1705	11.0857	6.18028	4.50733	9.66916	PI-Cer(d20:0/26:0(2OH))	M+Na	C52H104NO12P	Gloycerophospholipid	http://pubchem.ncbi.nlm.nih.gov/summary/summary.cgi?sid=160780333
12.86_895.6409m/z	895.641	12.8594	0.384317	1.13175	0	2763.18	2434.8	0.0359018	6.85451	202.591	0	23.7247	3634.06	2868.72	2940.19	3093.34	41.814	0	2863.43	0	3318.43	97.0534	140.57	142.081	82.56	79.8983	66.4313	60.694	103.24	64.4605	58.646	45.236	38.3993	11.3809	36.5489	43.6448	22.3897	45.103	74.6916	6.23359	61.7149	30.2483	30.9456	PG(21:0/22:2(13Z,16Z))	M+Na	C49H93O10P	Gloycerophospholipid	http://pubchem.ncbi.nlm.nih.gov/summary/summary.cgi?sid=123064525
0.91_504.3418m/z	504.342	0.909167	0.391467	23.9109	132.685	522.918	28.4937	393.257	0	17.7076	23.739	362.22	0	378.841	552.986	269.017	31.3984	0	208.642	405.345	11.9839	5.85707	5.11587	0	30.1144	0	9.73567	22.9804	4.86613	20.0162	18.4988	23.8419	36.8104	26.4428	22.1891	0	72.2712	48.4559	55.5837	3.37324	0	52.8871	22.6874	PC(O-16:0/0:0)	M+Na	C24H52NO6P	Gloycerophospholipid	http://pubchem.ncbi.nlm.nih.gov/summary/summary.cgi?sid=14713947
5.01_789.5876n	828.551	5.00665	1.74228	26009.4	19762.3	11059.6	49.7814	31.445	11622.1	29335.7	9.05263	11912.3	48565.5	1.32463	1424.51	0	13196.5	49108.8	70.9975	0	12889.1	93.439	27.1449	49.827	48.1949	12.4081	112.773	13.9197	36.217	50.67	105.659	60.3779	34.3348	67.7717	135.487	113.437	37.9642	33.0704	53.1754	9.26664	13.8552	67.5137	133	PS(P-18:0/19:0)	M+H-H2O, M+K	C43H84NO9P	Gloycerophospholipid	http://pubchem.ncbi.nlm.nih.gov/summary/summary.cgi?sid=123063785
3.77_754.5366m/z	754.537	3.7687	0.675767	137.192	401.497	1866.65	4845.91	1458.65	4245.17	160.298	3589.77	1858.82	362.033	4564.55	2848.37	4695.66	2271.8	0	6322.59	4084.36	5707.16	1101.27	613.601	1378.75	882.149	616.641	1096.74	672.138	816.679	1305.81	2170.43	2083.3	749.439	566.587	1328.09	381.125	569.71	685.792	1479.95	1117.79	209.15	1603.93	2095.38	PE(15:0/20:1(11Z))	M+Na	C40H78NO8P	Gloycerophospholipid	http://pubchem.ncbi.nlm.nih.gov/summary/summary.cgi?sid=123061710
1.24_546.3528m/z	546.353	1.23633	0.576467	36.95	1413.58	41975.6	1116.1	27399.5	6.38412	724.59	977.849	23520.5	1044.5	42365.2	52236.2	80662.7	265.973	0	55803.1	43296	85.2564	407.785	363.692	251.567	677.374	197.738	376.706	474.307	516.625	517.505	650.9	632.487	797.133	455.61	515.146	229.708	1077.91	891.159	523.074	460.075	102.002	1200.3	473.642	PS(22:0/0:0)	M+H-2H2O	C28H56NO9P	Gloycerophospholipid	http://pubchem.ncbi.nlm.nih.gov/summary/summary.cgi?sid=123063852
1.33_487.2792m/z	487.279	1.3292	0.526467	0.0213704	21.3728	3531.35	4.77332	2269.15	0	1.58419	9.77e-05	1864.52	0	3305.96	3958.27	6237.13	19.4246	0	3989.78	2961.7	6.65899	2.11114	0	0	20.1336	0	2.31362	0	8.58669	13.2291	22.4892	16.5628	44.1385	18.5406	24.497	1.65108	64.9156	31.4707	4.23345	8.8655	0	53.8651	6.50522	PA(20:1(11Z)/0:0)	M+Na	C23H45O7P	Gloycerophospholipid	http://pubchem.ncbi.nlm.nih.gov/summary/summary.cgi?sid=123067341
6.18_821.5864m/z	821.586	6.1803	0.120733	21.0421	183.544	134.519	223.423	203.573	153.487	43.0306	74.7169	24.7935	271.964	0	13.3957	57.915	18.2635	243.725	0	69.521	16.8881	22.6721	20.8782	81.9751	52.3414	8.85347	22.2155	6.72025	10.125	14.0018	33.3007	24.9146	54.4289	1.48002	36.3196	8.62053	26.4041	3.34349	5.69881	2.09699	4.20513	45.7534	53.7326	PI(O-20:0/15:0)	M+H-H2O	C44H87O12P	Gloycerophospholipid	http://pubchem.ncbi.nlm.nih.gov/summary/summary.cgi?sid=123066027
5.38_830.5654m/z	830.565	5.37597	0.803633	597.65	10525.5	96.9802	8566.25	5801.35	146.868	13187.1	10608.6	18.7537	22385.3	7009.64	7.19204	13790.7	0.188402	11801.3	5648.89	6943.56	24.1925	1041.16	1760.04	3615.08	2001.09	1733.01	1653.37	1625.93	1570.13	1108.68	1940.23	2132.62	1076.31	323.211	1003.88	620.592	613.854	578.826	1486.12	1062.08	1625.58	2822.5	2067.11	PS(O-18:0/19:0)	M+K	C43H86NO9P	Gloycerophospholipid	http://pubchem.ncbi.nlm.nih.gov/summary/summary.cgi?sid=123063680
15.09_966.7294m/z	966.729	15.0924	0.24145	316.915	816.331	765.846	647.644	0	0	0	36.3322	0	783.15	783.065	611.154	654.931	0	364.397	678.823	0	544.546	76.9757	112.65	51.6942	89.557	36.4447	72.1226	141.53	119.804	132.724	108.415	89.0143	88.2726	175.552	261.297	220.454	99.67	89.6759	52.2079	209.027	154.349	132.148	217.666	PC(22:0/24:1(15Z))	M+K	C54H106NO8P	Gloycerophospholipid	http://pubchem.ncbi.nlm.nih.gov/summary/summary.cgi?sid=7983592
5.49_809.5911n	832.58	5.49025	0.8465	616.83	5939.71	38819.2	4444.51	3216.41	64504.1	4346.52	4186.22	35561.9	11970.6	6423.58	15581.1	15346.6	23944.3	8423.42	18781.7	5197.81	93201.1	1420.9	1156.79	1658.84	1442.66	1188.76	1163.35	1331.89	1510	1169.95	1846.14	1234.6	769.762	301.404	864.366	470.381	546.08	651.071	1269.55	732.9	1019.81	1521.43	1250.64	PC(20:2(11Z,14Z)/18:2(9Z,12Z))	M+Na, 2M+Na	C46H84NO8P	Gloycerophospholipid	http://pubchem.ncbi.nlm.nih.gov/summary/summary.cgi?sid=123061136
12.89_894.6979m/z	894.698	12.888	0.120733	38.3932	0	5.59345	2.78109	138.964	9.13591	505.918	0	210.772	2.38089	2.23823	2.89927	1.59074	84.5519	0	0.799787	0	4.58223	127.856	158.641	238.029	153.68	175.158	154.429	79.0604	92.8325	121.004	235.758	141.361	144.972	202.326	133.116	248.393	196.177	292.839	144.806	105.283	124.969	96.3084	99.9656	PC(22:0/22:4(7Z,10Z,13Z,16Z))	M+H	C52H96NO8P	Gloycerophospholipid	http://pubchem.ncbi.nlm.nih.gov/summary/summary.cgi?sid=123061290
3.83_789.5643n	790.572	3.83298	0.270033	1461.91	3.48621	70.0239	36.0432	28.2839	592.762	0	239.294	127.572	0	25.9851	419.591	5.62873	187.041	0	1.09531	21.5149	256.333	856.922	752.635	1244.26	863.743	923.791	614.022	547.601	738.639	456.377	649.333	406.896	87.87	114.612	139.361	381.644	107.879	127.958	836.051	85.6209	243.503	683.956	691.37	PC(20:5(5Z,8Z,11Z,14Z,17Z)/P-18:1(11Z))	M+H, M+Na	C46H80NO7P	Gloycerophospholipid	http://pubchem.ncbi.nlm.nih.gov/summary/summary.cgi?sid=160780055
6.25_1494.1383m/z	1494.14	6.25103	0.405033	0	20711.3	0	20074.4	15380.1	0	0	24336.6	0	28250.3	17300.7	0	33.7579	0	19036.3	0	21295.7	0	877.153	1596.18	1668.61	2554.67	1005.86	536.363	1033.2	1327.72	1052.2	1290.51	1202.11	433.887	445.144	525.078	499.118	143.426	45.4802	1007.02	24.3558	1690.46	1807.47	2508.22	CL(1'-[20:0/18:0],3'-[18:0/18:0])	M+H	C83H162O17P2	Gloycerophospholipid	http://www.lipidmaps.org/data/LMSDRecord.php?LMID=LMGP12010914
4.89_872.5384m/z	872.538	4.89235	0.952933	158.694	2216.91	2109.36	1181.48	1341.92	1905.38	1422.66	1200.41	2471.88	3744.84	1595.64	2268.61	1544.5	470.149	3960.72	2906.16	1738.51	1983.01	545.261	1573.74	1999.44	1630.91	1678.92	1017.52	1388.18	1208.11	976.517	1118.54	1179.25	1244.96	835.284	813.541	672.301	851.195	1007.64	1060.32	1059.33	1377.81	1370.95	1017.74	PS(22:6(4Z,7Z,10Z,13Z,16Z,19Z)/19:0)	M+Na	C47H80NO10P	Gloycerophospholipid	http://pubchem.ncbi.nlm.nih.gov/summary/summary.cgi?sid=123063498
1.50_509.3479n	510.355	1.49992	0.718617	130.236	958.789	9.57424	1918.65	251.257	0	1203.16	1040	17.1803	1486.93	18.3767	126.176	697.636	0	0	357.398	2.51774	0	9.55689	8.63395	15.323	8.3307	3.2607	5.6349	13.96	7.2453	6.93508	6.21766	17.4159	6.71846	6.83016	6.70239	5.69988	19.9021	13.1789	6.97117	1.63336	0.825936	12.6835	4.56582	PC(O-16:0/1:0)	M+H, M+Na	C25H52NO7P	Gloycerophospholipid	http://pubchem.ncbi.nlm.nih.gov/summary/summary.cgi?sid=7983791
14.72_987.7144m/z	987.714	14.716	0.14215	0	336.426	216.512	356.043	0	0	0	85.4205	0	60.2246	303.322	137.052	174.484	0	0	10.7155	0	92.2688	0.0301491	1.87876	0	2.56616	0.129485	5.26036	1.8274	0.569023	7.9329	3.93462	2.87058	8.64864	10.372	13.4437	4.89614	4.86692	1.42837	1.17413	19.0607	10.3704	7.67488	5.82476	PE(P-20:0/0:0)	2M+H	C25H52NO6P	Gloycerophospholipid	http://pubchem.ncbi.nlm.nih.gov/summary/summary.cgi?sid=123062707
4.25_768.5528m/z	768.553	4.2523	0.206433	142.079	4.7445	185.555	515.895	156.149	1864.41	0	534.697	769.483	0	457.234	145.081	590.855	653.947	0	319.935	611.528	4.66097	349.133	520.43	1718.39	723.804	591.817	787.933	836.341	460.014	1012.66	1035.92	779.708	537.574	523.167	774.232	325.549	628.625	717.147	1245.75	1009.32	340.271	763.011	1020.23	PA(18:3(9Z,12Z,15Z)/20:0)	M+ACN+H	C41H75O8P	Gloycerophospholipid	http://pubchem.ncbi.nlm.nih.gov/summary/summary.cgi?sid=123066572
6.12_773.5430m/z	773.543	6.11602	0.0285833	2.85116	52.7585	0.947326	26.4269	42.6361	11.5905	2.95073	35.7561	1.97761	40.1817	0.941866	0	47.6009	0	26.2985	0.671407	81.7522	0	6.87873	8.26733	4.18143	5.90022	2.55249	0.900953	0.0844534	2.85303	2.8589	0.641019	4.25696	0.261654	0.0326706	1.02332	1.33365	0.834022	0.963028	4.7377	0	1.85113	9.54343	10.9039	PS(P-16:0/17:1(9Z))	M+ACN+H	C39H74NO9P	Gloycerophospholipid	http://pubchem.ncbi.nlm.nih.gov/summary/summary.cgi?sid=123063751
13.57_819.6466m/z	819.647	13.5702	0.625767	0	472.344	813.4	1341	0	0	2.22163	960.257	0	444.692	896.168	124.264	479.459	0	0	1194.31	0	287.306	22.5223	2.37417	0	0	0	449.31	0	0	112.264	28.0637	86.7484	3.21436	4.48355	97.2252	0	0	0	3.82253	213.069	61.7351	2.74065	135.129	PG(O-18:0/22:1(11Z))	M+H	C46H91O9P	Gloycerophospholipid	http://pubchem.ncbi.nlm.nih.gov/summary/summary.cgi?sid=123064849
4.07_780.5521m/z	780.552	4.0673	3.0374	165022	6453.26	94077.9	44079.7	15932.8	155410	1869.76	53251.2	18156.9	4474.96	27290.9	76955.6	40605.2	101214	13900.7	25618.3	37879.7	131387	15138.3	11090.1	21506.8	19752.7	17804.7	29440.6	20645.1	17811.7	24176.4	27656.7	25710.4	16999.4	7585	14868.9	6847.38	10008.9	12988.7	35849.9	18784.4	12200.7	20517	23234	PE(20:0/17:2(9Z,12Z))	M+Na	C42H80NO8P	Gloycerophospholipid	http://pubchem.ncbi.nlm.nih.gov/summary/summary.cgi?sid=123062076
0.75_495.3325n	496.34	0.752717	1.4944	27.0636	45349.5	139850	52926.1	94906.7	33775.5	41369.4	48983.8	79086.1	68110.2	135058	159856	74341.2	50484.2	0	78529.2	129741	71201.8	29508.7	34268.6	31411.3	46543.8	16609.7	26543.3	56800.2	42755.1	47879.4	45364.9	51163.9	39614.3	31428.1	34927.3	17474	55209.9	51097	49678.3	36586.9	13218.7	62099.4	46270.7	PC(0:0/16:0)	M+H-H2O, M+H, M+Na, M+K, 2M+K	C24H50NO7P	Gloycerophospholipid	http://pubchem.ncbi.nlm.nih.gov/summary/summary.cgi?sid=14713897
14.12_693.5577m/z	693.558	14.1181	0.292167	0	2593.56	1775.27	4102.02	0	0	0	0	0	4637.58	1400.18	3757.07	3166.35	0	0	1206.11	0	2172.84	121.266	92.1566	220.454	331.199	258.763	249.098	559.632	215.666	138.69	310.314	229.494	306.447	13.9064	41.0967	16.1509	144.399	142.724	403.979	155.47	112.031	267.258	83.3452	PA(P-20:0/19:1(9Z))	M+H-2H2O	C42H81O7P	Gloycerophospholipid	http://pubchem.ncbi.nlm.nih.gov/summary/summary.cgi?sid=123067309
4.79_769.5616n	1562.11	4.79307	0.34145	63.6107	6481	668.408	697.26	244.356	1069.87	7235.39	505.376	7444.71	9602.71	384.837	23.9587	11034.5	1326.74	1512.84	13091.2	344.168	2286.61	630.316	190.797	796.528	261.564	216.476	549.636	442.377	391.685	576.429	920.39	741.826	162.481	192.529	519.779	248.595	213.572	290.304	884.641	439.105	191.995	326.699	1159.14	PC(18:3(6Z,9Z,12Z)/17:0)	M+H, 2M+Na	C43H80NO8P	Gloycerophospholipid	http://pubchem.ncbi.nlm.nih.gov/summary/summary.cgi?sid=123060936
4.57_1496.0915m/z	1496.09	4.57233	0.127867	0	178.708	0	188.968	276.011	0	21.3695	359.843	108.018	181.963	217.531	0	438.689	0	0	223.881	376.592	0	441.923	670.944	478.823	604.8	600.892	271.943	290.386	677.694	200.932	369.853	308.767	297.864	0	64.2639	126.569	3.60439	60.5818	282.901	31.8336	272.885	365.6	256.689	CL(1'-[20:4(5Z,8Z,11Z,14Z)/20:0],3'-[16:0/20:0])	M+H-H2O	C85H158O17P2	Gloycerophospholipid	http://www.lipidmaps.org/data/LMSDRecord.php?LMID=LMGP12011235
0.60_542.3217m/z	542.322	0.596283	0.327167	0	0	18638.3	0	16439.1	0	0	0	21722.4	0	17894.5	21393	10.5212	416.738	0	0	19830.5	27486.5	362.777	419.57	26.3683	518.405	76.7624	568.423	483.343	260.271	818.728	603.353	741.595	440.148	517.875	310.015	187.129	1459.24	740.486	2337.43	638.361	2.98448	559.733	561.978	PC(20:5(5Z,8Z,11Z,14Z,17Z)/0:0)	M+H	C28H48NO7P	Gloycerophospholipid	http://pubchem.ncbi.nlm.nih.gov/summary/summary.cgi?sid=7983946
4.59_783.5149m/z	783.515	4.59377	0.142867	0.0916467	0.267593	0	190.527	442.696	0	0.369719	179.937	6.03135	0.150112	317.424	0.140769	192.081	1.28e-07	0	387.371	317.053	0	4.20581	12.8272	0.801412	0.524819	2.17794	0.405879	0.217439	1.51656	0.462033	0.143413	0.0575565	3.16137	1.39904	0.530498	10.9349	0.578809	5.67139	0.653412	0.0835284	0.0267961	0.704048	0.688931	PG(15:0/20:2(11Z,14Z))	M+Na	C41H77O10P	Gloycerophospholipid	http://pubchem.ncbi.nlm.nih.gov/summary/summary.cgi?sid=123063977
4.05_779.5466n	802.536	4.053	0.462183	466.223	1167.72	454.844	13173.1	3166.56	996.044	878.806	18437.9	4358.93	2143.11	5095.04	737.509	7163.76	378.399	872.321	5118.13	9817.16	178.379	362.418	264.061	624.108	656.953	487.911	1070.28	618.378	532.642	787.175	959.104	824.986	566.916	137.344	450.62	125.622	208.431	268.659	1161.14	568.304	300.778	560.899	747.164	PC(16:1(7Z)/20:4(5Z,8Z,11Z,14Z))	M+Na, M+K	C44H78NO8P	Gloycerophospholipid	http://pubchem.ncbi.nlm.nih.gov/summary/summary.cgi?sid=14713790
3.80_829.5589n	830.566	3.79727	2.83095	54737.8	404.373	15097.7	7667.75	6594.01	32754.6	95.8834	5913.67	7154.22	171.42	10891.2	13186.1	20107.4	24514	6.76373	9638.7	10480.2	31633.1	4025.6	3727.63	3169.32	5543.69	2901.53	3986.68	5194.41	2727.74	3493.97	3690.35	4737.22	3817.19	3002.55	4351.1	3296.95	5773.22	6894.94	5199.31	2869.48	1367.78	6248.94	4020.26	PC(22:6(4Z,7Z,10Z,13Z,16Z,19Z)/18:2(9Z,12Z))	M+H, M+Na	C48H80NO8P	Gloycerophospholipid	http://pubchem.ncbi.nlm.nih.gov/summary/summary.cgi?sid=123061397
4.99_1490.1065m/z	1490.11	4.99235	0.2493	0	108.96	4.72983	778.835	240.325	1472.19	265.9	776.324	376.468	818.456	125.992	0	97.4261	30.4017	114.583	15.9051	147.939	122.688	21.2169	0	10.2265	22.3642	0	16.5289	0	0	4.3959	48.1712	84.3998	31.1396	3.92079	132.813	15.4856	0	0	5.618	0	5.82384	6.60351	300.815	PE(18:0(10(R)Me)/16:0)	2M+Na	C40H80NO8P	Gloycerophospholipid	http://pubchem.ncbi.nlm.nih.gov/summary/summary.cgi?sid=85292011
7.67_792.5842m/z	792.584	7.674	0.533617	0	1027.67	0	10.405	945.301	0	0	1250.02	0	1050.38	0	0	0	0	1281.37	0	1240.52	0	36.1912	2.69998	3.04251	0	2.38314	1.99941	2.27606	2.82276	2.4867	0	15.0355	12.2979	4.47929	0	4.93036	0	1.78612	0	0	0	0	9.35681	PC(18:1(11Z)/P-18:1(11Z))	M+Na	C44H84NO7P	Gloycerophospholipid	http://pubchem.ncbi.nlm.nih.gov/summary/summary.cgi?sid=160780017
6.77_800.6151m/z	800.615	6.77035	0.44075	10.5051	0.00195733	3051.24	242.307	0	401.443	3187.28	0.0371763	3043.41	0	34.9813	675.597	27.1348	2349.35	0	0	0	2236.57	9.68051	0.646457	0.909257	1.81633	5.85939	2.90969	2.62626	0	0.449658	6.07845	2.22618	9.29066	1.05128	5.42857	5.37682	1.94198	1.75809	0.232716	0	0.0971451	0.0187549	1.67198	PS(P-20:0/19:0)	M+H-H2O	C45H88NO9P	Gloycerophospholipid	http://pubchem.ncbi.nlm.nih.gov/summary/summary.cgi?sid=123063814
4.55_770.5669m/z	770.567	4.5509	0.2993	298.426	0	44.3296	377.998	323.476	1672.4	0	467.538	235.072	0	431.605	4.83968	245.654	856.518	0	156.276	208.062	20.9096	841.267	368.434	568.852	633.175	344.257	925.109	549.21	555.835	702.746	1013.41	620.121	246.164	459.026	637.21	463.839	424.274	542.052	920.178	495.688	274.333	535.112	863.942	PC(18:0/15:0)	M+Na	C41H82NO8P	Gloycerophospholipid	http://pubchem.ncbi.nlm.nih.gov/summary/summary.cgi?sid=123060871
4.34_768.5548m/z	768.555	4.33802	0.0850167	0.764699	31.6548	71.0922	244.18	194.088	159.917	0	66.7073	1.47828	0	182.18	21.2645	0	338.06	0	0	182.979	0.52139	4.60519	5.99545	39.775	7.74577	5.54745	18.7827	0	0	15.8821	25.5895	9.3194	9.28981	5.60903	25.8954	2.39671	13.7119	17.1818	27.8195	15.7959	0	4.69013	26.0908	PE(18:0/20:4(5E,8E,11E,14E))	M+H	C43H78NO8P	Gloycerophospholipid	http://pubchem.ncbi.nlm.nih.gov/summary/summary.cgi?sid=14714090
4.04_828.5509m/z	828.551	4.03872	0.512183	50.37	0	11154.8	5435.35	5793.73	12.8219	17.104	5044.98	9999.16	0	8913.81	41007.1	15679.2	0	0	11000.2	9136.65	51601.8	334.988	273.782	51.8921	456.089	92.2264	411.056	265.402	241.342	379.048	515.269	516.279	180.411	49.5135	278.267	49.0177	271.82	309.154	548.664	187.474	18.7781	401.197	529.962	PE(22:6(4Z,7Z,10Z,13Z,16Z,19Z)/19:0)	M+Na	C46H80NO8P	Gloycerophospholipid	http://pubchem.ncbi.nlm.nih.gov/summary/summary.cgi?sid=123062394
15.11_992.7457m/z	992.746	15.1139	0.185017	0	272.51	243.026	148.62	0	0	0	0	0	101.587	201.35	55.6695	104.985	0	0	46.9669	0	92.2838	1.81856	8.53343	1.66975	7.39893	3.07745	14.1428	5.14366	3.30092	14.7582	8.85739	2.46264	8.37083	16.7855	28.8618	21.056	14.5677	17.1383	1.44963	18.3838	25.6225	5.8438	3.36832	PC(24:1(15Z)/24:1(15Z))	M+K	C56H108NO8P	Gloycerophospholipid	http://pubchem.ncbi.nlm.nih.gov/summary/summary.cgi?sid=7983650
1.66_838.5570m/z	838.557	1.65637	0.569333	0	0	0	2.52383	0	0	0	0	0	0	0	0	0	0	0	0	0	0	0	0	3.72592	13.969	0	0	0	0	0	0	0	479.397	790.963	504.79	519.781	899.542	514.849	0	8.29051	0	0	0	PS(16:0/22:2(13Z,16Z))	M+Na	C44H82NO10P	Gloycerophospholipid	http://pubchem.ncbi.nlm.nih.gov/summary/summary.cgi?sid=123062865
6.68_818.6026m/z	818.603	6.6782	0.867217	83.7013	670.708	4366.63	1456.01	961.431	7595.96	4557.18	440.777	5635.08	934.727	2215.29	5894.69	2284.98	2424.45	468.499	2181.39	916.531	8193.2	1085.99	1564.13	2384.32	1635.26	1494.5	1014.36	2155.96	794.531	808.206	1157.88	1445.46	1634.8	938.759	1080.39	1119.28	784.734	616.313	953.864	538.532	749.647	1900.02	937.358	PC(20:2(11Z,14Z)/P-18:1(11Z))	M+Na	C46H86NO7P	Gloycerophospholipid	http://pubchem.ncbi.nlm.nih.gov/summary/summary.cgi?sid=160780041
6.81_893.5583m/z	893.558	6.81322	1.08865	4.51475	1712.01	774.274	1876.24	1684.29	374.364	1340.39	1578.05	21.0079	2738.37	1950.61	2218.45	1598.28	15.7258	3177.12	2330.59	1798.39	0	979.286	906.97	692.467	1012.07	969.395	852.606	873.007	895.017	740.228	911.204	783.47	585.043	425.629	711.252	697.468	501.946	582.144	860.505	666.448	700.494	860.713	802.448	PI(18:0/22:6(4Z,7Z,10Z,13Z,16Z,19Z))	M+H-H2O	C49H83O13P	Gloycerophospholipid	http://pubchem.ncbi.nlm.nih.gov/summary/summary.cgi?sid=123065031
1.83_816.5721m/z	816.572	1.82708	0.469317	0	12.8738	0	42.5597	0	0	5.23779	0	0	0	0	0	0	0	0	0	0	0	0	0	13.6658	32.1336	0	1.82495	0	0	0	0	0	379.136	894.576	959.996	1144.23	1249.51	1886.75	56.4635	134.736	0	0	0	PG(18:4(6Z,9Z,12Z,15Z)/20:0)	M+NH4	C44H79O10P	Gloycerophospholipid	http://pubchem.ncbi.nlm.nih.gov/summary/summary.cgi?sid=123064269
0.59_566.3212m/z	566.321	0.589133	0.227867	0	0	3061.33	62.4384	3185.25	0	106.125	171.224	154.472	0	3191.5	6773.47	35.8006	0	0	77.8119	4987.08	5142.9	4.29726	77.5597	10.7949	89.99	3.21899	38.9377	38.0435	6.80513	76.431	59.9636	77.4308	202.079	112.599	63.1773	16.7191	353.953	166.519	124.445	90.8068	0	125.445	42.3105	LysoPC(20:4(8Z,11Z,14Z,17Z))	M+Na	C28H50NO7P	Gloycerophospholipid	http://www.lipidmaps.org/data/LMSDRecord.php?LMID=LMGP01050140
5.48_836.6127m/z	836.613	5.47597	0.262883	4169.89	0	724.968	0.746879	0	431.69	0	0	1845.59	6.22359	0	4740.89	491.296	100.566	0	5462.32	0	4291.22	3.45418	0.025359	18.9856	10.1151	0	4.2182	2.97682	0.00265446	2.60212	40.3391	21.1589	19.1693	0.014321	54.7208	5.62873	4.1243	3.07998	0	10.371	10.0314	64.6048	40.7657	PE(20:2(11Z,14Z)/21:0)	M+Na	C46H88NO8P	Gloycerophospholipid	http://pubchem.ncbi.nlm.nih.gov/summary/summary.cgi?sid=123062142
3.06_842.5892m/z	842.589	3.05722	0.242167	87.1999	0	0	0	0	0	0	0	0	0	0	0	0	0	0	0	0	0	0	0	72.495	46.0947	0	0	0	0	0	0	0	450.511	295.934	348.794	193.939	571.949	781.506	0	56.8672	0	0	0	PS(18:0/20:0)	M+Na	C44H86NO10P	Gloycerophospholipid	http://pubchem.ncbi.nlm.nih.gov/summary/summary.cgi?sid=123063627
0.75_459.2479m/z	459.248	0.752717	0.355733	0	0	7447.2	0	4667.09	0	0.0648907	0.0779003	4160.1	0	6766.41	8326.4	122.711	1.02796	0	84.107	6465.55	13.8807	78.2437	80.2913	70.2211	190.239	11.0192	89.6944	203.185	124.507	175.803	179.17	198.002	202.318	168.786	175.917	49.0688	301.494	268.206	162.43	132.923	8.08128	278.524	169.498	PA(0:0/18:1(9Z))	M+Na	C21H41O7P	Gloycerophospholipid	http://pubchem.ncbi.nlm.nih.gov/summary/summary.cgi?sid=123067329
4.23_782.5678m/z	782.568	4.23088	2.3902	870670	485.279	228234	37931.2	47393.4	424765	88.2605	60142.1	55160.4	186.467	69899.9	236411	99860	271385	626.139	115433	58608.6	321615	46428.1	18824.6	10904.5	25575.4	11327.8	45127	27596.8	23786.7	40358.2	41019.2	52579.8	7728.75	10264	21348.7	11595.3	24806.8	29569.5	58286.6	19801.6	6969.77	21757.6	54156.6	PA(17:2(9Z,12Z)/22:1(11Z))	M+ACN+H	C42H77O8P	Gloycerophospholipid	http://pubchem.ncbi.nlm.nih.gov/summary/summary.cgi?sid=123066463
6.97_784.5829m/z	784.583	6.96965	0.334317	0	3.49639	739.944	15.5304	0	42.9537	771.919	0	706.703	0	3.03371	0	0	681.48	0	0	0	979.071	0	0	0	0	0	3.66051	0	0.258216	2.39467	6.54597	0.777034	1.49271	0	5.38445	1.90072	1.85202	1.96228	0	0	0	0	9.818	PC(14:0/20:0)	M+Na	C42H84NO8P	Gloycerophospholipid	http://pubchem.ncbi.nlm.nih.gov/summary/summary.cgi?sid=7982992
13.20_889.7356m/z	889.736	13.2009	0.127867	10.6201	0	0	0	35.6885	88.6398	4.80949	0	25.8792	0	0	0	0	8.4379	0	0	0	0	0	0	0	0	0	21.6758	0	0	0	0	0	72.8416	368.287	375.065	487.223	262.582	407.713	0	154.549	0	0	2.14239	PC(22:1(13Z)/20:0)	M+NH4	C50H98NO8P	Gloycerophospholipid	http://pubchem.ncbi.nlm.nih.gov/summary/summary.cgi?sid=160779931
12.55_749.6164m/z	749.616	12.5536	0.127867	0	0	0	0	0	0.481441	7.02067	0	0	0	0	0	0	0	0	0	0	0	0.216744	0.0761046	0.880221	4.31958	0.070381	0.183914	0.291137	0.123082	0.0522788	0.121982	0.523106	200.862	164.068	136.861	77.1907	357.138	254.459	0.953511	2.09882	0.487192	0.236006	0.22411	PC(P-16:0/17:0)	M+NH4	C41H82NO7P	Gloycerophospholipid	http://pubchem.ncbi.nlm.nih.gov/summary/summary.cgi?sid=123061496
4.68_768.5555m/z	768.556	4.67947	0.09215	0	2.86636	445.149	19.2344	21.7087	141.705	10.492	39.5771	597.301	0	13.2058	30.9158	0	375.68	55.1291	0	0	624.369	1.86024	0	0	1.50202	0	17.1641	0	0	1.28165	5.72205	5.77379	5.93904	1.10971	6.94694	4.48108	2.76717	0	6.80878	0	0	0	3.01745	PC(18:2(9Z,12Z)/17:2(9Z,12Z))	M+H	C43H78NO8P	Gloycerophospholipid	http://pubchem.ncbi.nlm.nih.gov/summary/summary.cgi?sid=123060911
12.03_723.6022m/z	723.602	12.0272	0.654333	0.0567133	0	0	0	0	0	9.00494	0	0	0	0	0	0	0	0	0	0	0	0	0	0	0	0	0	0	0	0	0	0	684.33	1087.83	1440.19	1705.74	3250.43	3951.18	0	543.808	0	0	0	PA(P-20:0/21:0)	M+H-2H2O	C44H87O7P	Gloycerophospholipid	http://pubchem.ncbi.nlm.nih.gov/summary/summary.cgi?sid=123067316
0.30_375.2624m/z	375.262	0.304833	0.14215	0	0	0	0	0	1.87458	0	0	0	0	0	0	0	0	0	0	0	0	0	789.854	0	14.2221	507.683	1039.65	1883.79	0	0	0	1919.93	3.17944	5.89588	0	0	0	0	4582.2	0	340.288	560.623	402.346	PE-Cer(d14:1(4E)/22:0(2OH))	M+2Na	C38H77N2O7P	Gloycerophospholipid	http://pubchem.ncbi.nlm.nih.gov/summary/summary.cgi?sid=160780252
2.74_843.5929m/z	843.593	2.73717	0.455067	138.446	0	0	0	0	0	0	0	0	0	0	0	0	0	0	0	0	0	0	0	10.0545	5.92754	0	0	0	0	0	0	0	495.852	400.392	666.61	325.324	934.963	1226.03	0	18.5607	0	0	0	PG(22:0/22:6(4Z,7Z,10Z,13Z,16Z,19Z))	M+H-2H2O	C50H87O10P	Gloycerophospholipid	http://pubchem.ncbi.nlm.nih.gov/summary/summary.cgi?sid=123064804
3.80_850.5934m/z	850.593	3.79727	0.227867	70.2017	0	0	29.584	12.1178	4.98193	0	12.9174	20.6734	0	24.3333	0	42.8781	0.973575	0	15.1116	24.9856	0	3.44516	1.46762	47.1466	24.719	1.0176	5.15553	4.81615	0.593412	1.221	3.48887	5.98104	352.51	289.437	350.594	204.945	570.329	167.327	4.8251	41.0497	0	11.7499	4.01918	PS(O-20:0/22:6(4Z,7Z,10Z,13Z,16Z,19Z))	M+H	C48H84NO9P	Gloycerophospholipid	http://pubchem.ncbi.nlm.nih.gov/summary/summary.cgi?sid=123063741
4.52_769.4774m/z	769.477	4.51588	0.3486	0	79.8791	126.132	710.013	598.102	5.95827	13.4381	746.512	39.3966	120.519	808.214	0	753.1	0	10.9294	993.51	1006.55	136.836	96.0215	115.085	257.054	208.144	176.558	95.556	268.939	69.0261	113.533	47.9415	75.9021	170.727	56.7148	113.004	78.7919	39.4651	27.8662	43.8853	133.892	130.571	206.072	62.8153	PS(14:0/18:4(6Z,9Z,12Z,15Z))	M+ACN+H	C38H66NO10P	Gloycerophospholipid	http://pubchem.ncbi.nlm.nih.gov/summary/summary.cgi?sid=123063590
3.42_842.5889m/z	842.589	3.4201	0.277867	185.56	0	0	0	0	0	0	0	0	0	0	0	0	0	0	0	0	0	0	0	97.8158	16.4071	0	0	0	0	0	0	0	379.363	254.128	203.121	122.658	351.43	499.104	4.78638	27.4106	0	0	0	PS(16:0/22:0)	M+Na	C44H86NO10P	Gloycerophospholipid	http://pubchem.ncbi.nlm.nih.gov/summary/summary.cgi?sid=123063631
4.86_742.5728m/z	742.573	4.85735	0.547883	480.994	1708.84	19167.2	50.6546	15.1434	2196.17	694.127	2.9922	23728.5	2672.77	0.999509	6308.68	6.47809	3192.21	1551.4	3.75174	1.3361	22653.2	183.222	130.522	164.097	118.873	138.609	200.27	72.8244	162.944	133.323	169.196	144.365	36.2488	73.0487	58.8839	70.2137	39.5013	45.2893	213.282	24.0131	79.6286	74.9394	103.427	PE(O-18:0/17:0)	M+Na	C40H82NO7P	Gloycerophospholipid	http://pubchem.ncbi.nlm.nih.gov/summary/summary.cgi?sid=123062533
13.51_685.5514m/z	685.551	13.5066	0.120717	0	0	0	0	0	0	0	0	0	53.8502	0	0	0	0	0	0	0	0	0	0	11.7122	1.72742	0	0	0	0	0	0	0	223.801	200.264	118.9	118.903	280.127	64.7455	0	0	0	0.682628	0	PA(P-20:0/17:0)	M+H-H2O	C40H79O7P	Gloycerophospholipid	http://pubchem.ncbi.nlm.nih.gov/summary/summary.cgi?sid=123067299
4.86_793.5952n	794.603	4.85735	0.860767	5189.73	2017.2	28729	1683.87	1358.41	2659.73	3993.28	1628.96	41356.5	4212.89	1961.24	20107.3	2956.05	850.179	2006.64	7316.23	1695.01	71452.8	430.031	964.663	1191.77	1034.19	971.655	693.673	935.247	427.495	398.809	632.289	657.642	808.604	375.237	496.257	393.606	343.224	323.812	803.291	322.619	295.176	1070.74	553.731	PC(20:3(8Z,11Z,14Z)/P-18:1(11Z))	M+H, M+Na, 2M+H	C46H84NO7P	Gloycerophospholipid	http://pubchem.ncbi.nlm.nih.gov/summary/summary.cgi?sid=160780049
14.82_964.7145m/z	964.715	14.8153	0.1993	1.03893	896.73	942.032	755.868	0	0	0	6.66793	0	958.221	915.033	788.438	725.177	0	293.744	844.555	0	757.518	182.589	170.088	94.7348	120.078	111.593	155.681	191.653	221.471	260.661	159.806	169.559	131.462	294.3	290.1	313.217	166.071	175.271	102.055	309.667	292.025	160.367	252.067	PC(23:1(9Z)/23:1(9Z))	M+K	C54H104NO8P	Gloycerophospholipid	http://pubchem.ncbi.nlm.nih.gov/summary/summary.cgi?sid=7983628
5.14_833.5910n	834.598	5.14165	2.53948	134961	896.046	59112.8	1499.68	844.866	110863	591.852	317.795	27622	1646.29	1324.48	4762.98	2281.19	53426.3	328.259	1711.38	577.668	103045	3348.17	3503.1	4809.26	4660.42	4070.5	3084.33	4592.54	3363.72	2768.66	4104	2705.52	2476.69	1388.19	1517.68	1298.5	2034.77	2422.15	3357.72	2280.22	2864.81	4612.29	2185.62	PC(22:4(7Z,10Z,13Z,16Z)/18:2(9Z,12Z))	M+H, M+Na, 2M+Na	C48H84NO8P	Gloycerophospholipid	http://pubchem.ncbi.nlm.nih.gov/summary/summary.cgi?sid=123061367
4.57_788.5571m/z	788.557	4.56518	0.725767	3307.48	409.123	3226.23	395.518	494.55	415.791	513.045	800.191	5690.7	989.403	356.675	6552.44	166.738	179.932	8.70714	800.625	232.33	9920.82	404.248	616.395	495.673	549.655	551.002	430.698	348.199	515.362	327.252	470.851	404.594	356.278	156.529	248.522	213.143	174.262	182.597	547.494	138.314	300.005	381.818	327.598	PC(18:4(6Z,9Z,12Z,15Z)/P-18:0)	M+Na	C44H80NO7P	Gloycerophospholipid	http://pubchem.ncbi.nlm.nih.gov/summary/summary.cgi?sid=160780035
0.59_516.3054m/z	516.305	0.589133	0.213583	0.192811	0	1580.71	0	780.982	0	6.1751	15.577	29.1212	0	1033.78	1580.45	10.444	1.05529	0	4.57846	933.485	0	0	0	0	13.1515	0	2.34771	0	3.53284	3.90046	23.2226	2.90834	60.4821	34.097	32.0724	0	73.6086	39.2723	12.0452	6.9702	0	54.8033	26.3155	PE(19:1(9Z)/0:0)	M+Na	C24H48NO7P	Gloycerophospholipid	http://pubchem.ncbi.nlm.nih.gov/summary/summary.cgi?sid=123062692
0.35_765.4285m/z	765.429	0.347683	0.0993	0	0	0	0	4.21456	0	0	0	0	0	23.1851	3.26564	0	67.9634	0	0	20.4727	0	0	0	0	0	0	0	163.15	0	0	0	0	180.209	260.851	2.47066	0	219.405	331.158	7.7414	22.5193	45.8494	0	0	PA(14:0/0:0)	2M+H	C17H35O7P	Gloycerophospholipid	http://pubchem.ncbi.nlm.nih.gov/summary/summary.cgi?sid=14714460
7.90_743.5567m/z	743.557	7.90117	0.476467	0	0	0	0	0	0	0	0	0	0	0	0	0	0	0	0	0	0	0	1.71803	0	6.64943	0	21.757	0	0	2.14616	0	0	165.666	82.6417	170.142	94.7807	482.51	481.571	0	2.25685	0	0	0	PA(20:2(11Z,14Z)/19:0)	M+H	C42H79O8P	Gloycerophospholipid	http://pubchem.ncbi.nlm.nih.gov/summary/summary.cgi?sid=123066734
7.23_798.6340m/z	798.634	7.23253	0.0142833	8.43767	1.8651	30.9385	16.1642	0.438235	38.3012	5.95204	0	2.32882	6.75431	45.9449	6.1276	42.4925	0	0	51.6305	0	0	1.76816	7.63462	6.33007	10.335	5.98489	5.57836	7.30945	1.15877	1.07061	8.57827	0.376388	6.75227	3.8387	2.412	1.91197	4.00733	0.943029	4.14056	2.87501	0	3.09834	8.81976	PC(O-16:0/20:0)	M+Na	C44H90NO7P	Gloycerophospholipid	http://pubchem.ncbi.nlm.nih.gov/summary/summary.cgi?sid=7983814
0.33_1067.5997m/z	1067.6	0.326267	0.0564333	0	0	0	0	0	0	0	0	0	0	12.0003	5.43361	0	14.1803	0	0	0	0	0	0	0	0	0	0	254.431	0	0	0	0	5.8506	16.8633	0	0	10.2519	26.0086	120.107	38.1138	100.38	177.332	0	PIM1(18:0/18:0)	M+K	C51H97O18P	Gloycerophospholipid	http://www.lipidmaps.org/data/LMSDRecord.php?LMID=LMGP15010018
5.16_865.5243m/z	865.524	5.15593	0.20645	43.3303	1659.57	263.346	1048.35	860.689	399.015	493.258	592.745	534.987	2265.87	979.499	0	495.328	272.998	2534.26	282.338	686.038	418.57	431.15	542.309	635.351	379.768	571.49	360.857	486.207	499.758	307.167	304.636	334.54	257.965	331.357	209.19	370.391	290.173	396.742	561.647	279.552	409.69	341.072	258.234	PI(16:0/22:6(4Z,7Z,10Z,13Z,16Z,19Z))	M+H-H2O	C47H79O13P	Gloycerophospholipid	http://pubchem.ncbi.nlm.nih.gov/summary/summary.cgi?sid=123065030
1.10_523.3638n	524.371	1.10132	1.35867	0	633.796	43924.4	284.484	26445.8	57495.6	169.974	372.039	22699.3	278.962	40649.7	46668.7	73228.4	37666.8	0	46935.4	39347.2	56766.3	13151	12017.4	9415.68	17267.1	7479.03	12005.5	16320.9	15773.9	15352.5	18230	18621.1	13730.3	8548.03	11011	5814.08	20098.5	20070.1	17333.3	13479.9	4063.91	25969.3	15397	PC(18:0/0:0)	M+H, M+K	C26H54NO7P	Gloycerophospholipid	http://pubchem.ncbi.nlm.nih.gov/summary/summary.cgi?sid=7983922
7.35_773.5921n	815.626	7.34682	0.5479	13.1684	3879.12	1518.75	25.3483	1294.94	3397.13	5006.59	3881.87	2513.39	2001.66	9.6176	0	0	176.999	1010.3	0	2472.6	174.34	806.415	359.481	745.865	513.921	560.052	367.165	515.49	736.712	513.374	1357.52	984.282	467.58	123.85	950.255	280.858	345.631	408.907	629.659	709.093	682.539	584.322	1453.26	PC(20:1(11Z)/15:0)	M+ACN+H, 2M+K	C43H84NO8P	Gloycerophospholipid	http://pubchem.ncbi.nlm.nih.gov/summary/summary.cgi?sid=123061097
14.69_941.7718m/z	941.772	14.6874	0.1993	231.529	434.393	386.616	485.559	46.3743	152.11	28.221	263.695	35.0106	536.042	399.2	320.966	243.338	25.4714	2846.61	302.93	15.6292	239.038	57.8512	53.8602	34.6758	58.6763	63.5474	79.3073	75.0365	44.5113	54.0992	43.7436	47.2883	42.7146	76.277	42.844	73.3084	39.3361	68.7345	83.9444	55.5497	100.836	51.4082	30.3903	PC(22:0/22:1(13Z))	M+ACN+H	C52H102NO8P	Gloycerophospholipid	http://pubchem.ncbi.nlm.nih.gov/summary/summary.cgi?sid=7983589
5.04_848.5403m/z	848.54	5.04165	0.9815	2872.59	2327.71	3433.29	2257.96	2156.04	5892.57	1482.28	2138.68	2715.35	3406.32	2645.69	441.292	2457.71	2034.69	4743.62	1790.59	2506.39	3253.08	2180.61	2699.54	2854.94	1926.82	2676.49	1758.71	2444.73	2547.35	1684.34	1793.65	1711.98	1567.12	1991.71	1306.21	2296.43	1713.01	2064	2762.46	1552.27	2148.32	1854.96	1579.24	PS(19:1(9Z)/20:3(8Z,11Z,14Z))	M+Na	C45H80NO10P	Gloycerophospholipid	http://pubchem.ncbi.nlm.nih.gov/summary/summary.cgi?sid=123063167
0.28_866.5287n	849.525	0.2834	0.04285	0	0	0	0	0	0.718541	0	0	0	0	0	0	0	0	0	0	0	0	0	0	0	0	0	0	13.1602	0	0	0	0	129.347	156.463	0	0	158.873	220.172	0	0.102029	0	0	0	PI(P-16:0/22:6(4Z,7Z,10Z,13Z,16Z,19Z))	M+H-H2O, M+H	C47H79O12P	Gloycerophospholipid	http://pubchem.ncbi.nlm.nih.gov/summary/summary.cgi?sid=123066167
4.91_768.5545m/z	768.555	4.91378	0.113567	331.644	708.751	969.912	52.0611	2.71654	205.448	185.41	25.1988	3183.7	1130.34	0.141825	335.184	4.27556	7.52393	0	0	0	2107.89	138.45	22.2976	121.742	34.2013	49.3775	92.9803	36.7712	73.358	68.7048	121.258	104.787	33.065	47.1067	66.594	46.7949	33.4277	22.3994	143.033	33.1544	11.4444	45.7356	152.391	PC(15:0/20:4(5Z,8Z,11Z,14Z))	M+H	C43H78NO8P	Gloycerophospholipid	http://pubchem.ncbi.nlm.nih.gov/summary/summary.cgi?sid=123060712
8.63_899.6600n	900.684	8.63407	0.4979	0	4.61764	0	221.466	490.583	68.3205	0	0	0	644.089	197.031	427.141	397.935	0	0	678.768	0	761.46	21.1095	10.4825	143.103	123.021	3.97982	772.997	9.30862	0	2.47882	20.2533	1.81564	71.5173	1.63041	2.12737	0	8.09836	6.67389	3.30487	4.29336	26.7307	94.3144	6.18181	PS(22:2(13Z,16Z)/22:0)	M+H-2H2O, M+H	C50H94NO10P	Gloycerophospholipid	http://pubchem.ncbi.nlm.nih.gov/summary/summary.cgi?sid=123063447
4.44_766.5374m/z	766.537	4.43732	0.0928667	0	0	520.251	421.173	202.983	269.99	0	360.245	33.7093	0	458.558	0	125.552	200.737	5.41157	281.236	429.217	635.145	161.889	83.996	141.787	78.7714	74.1711	161.041	148.726	82.0727	168.843	155.118	129.511	60.1923	69.8453	124.711	102.737	87.4125	48.3458	211.446	77.7068	28.3192	72.5095	173.788	PA(18:4(6Z,9Z,12Z,15Z)/20:0)	M+ACN+H	C41H73O8P	Gloycerophospholipid	http://pubchem.ncbi.nlm.nih.gov/summary/summary.cgi?sid=123066603
7.11_768.5867m/z	768.587	7.11182	0.327167	0	106.312	2.3344	1250.64	136.826	0	0	78.6195	63.501	950.167	1987.45	24.6923	2245.1	0	74.458	2584.12	50.6635	0	166.45	82.3199	146.385	97.3518	154.296	79.9709	72.2129	98.6449	78.2707	70.9105	47.0752	78.9207	44.1268	65.4578	101.072	50.1716	101.64	96.3619	67.92	133.222	63.3256	90.7356	PC(O-18:1(9Z)/16:0)	M+Na	C42H84NO7P	Gloycerophospholipid	http://pubchem.ncbi.nlm.nih.gov/summary/summary.cgi?sid=49703541
7.95_847.6444n	848.652	7.95117	0.88865	6301.14	5043.41	638.389	549.153	6023.69	1820.77	540.47	2468.96	673.637	4979.97	318.946	313.494	389.304	226.094	5981.9	366.891	3899.47	1242.15	1259.24	1092.17	1751.42	1367.4	1573.16	868.088	2231.93	1032.66	780.5	1410.73	1283.68	1608.51	531.381	1049.75	695.156	953.291	847.65	342.721	829.923	781.39	1984.28	681.097	PC(O-20:0/22:6(4Z,7Z,10Z,13Z,16Z,19Z))	M+H, M+Na	C50H90NO7P	Gloycerophospholipid	http://pubchem.ncbi.nlm.nih.gov/summary/summary.cgi?sid=123061483
6.86_829.6183n	812.615	6.86322	0.334317	2497.44	1512.52	2155.36	132827	1490.16	2485.77	93627.1	1583.58	5084.26	5218.73	68849.5	3492.42	91373.2	3508.06	2169.43	74628.9	1484.13	1218.82	7819.63	7012.98	7211.5	7457.7	7009.61	13204.4	8005.99	6148.44	5792.02	7249.17	5114.06	2747.49	3038.86	3145.3	3741.81	3253.14	3640.49	9243.42	3734.04	6143.95	6666.77	4477.96	PS(O-20:0/20:2(11Z,14Z))	M+H-H2O, M+H	C46H88NO9P	Gloycerophospholipid	http://pubchem.ncbi.nlm.nih.gov/summary/summary.cgi?sid=123063709
5.69_825.5588m/z	825.559	5.68955	0.35575	403.14	9.11602	1767.23	1.4292	14.7835	283.535	10.0716	0	778.116	0	0	7.20249	0	171.838	0	0	0	1078.55	34.9746	32.9215	6.3329	2.27765	0	19.1151	0	48.2209	10.6556	12.3919	9.46991	0	0	1.50276	35.8479	0	0	6.96221	0	14.2868	13.815	0	PG(22:2(13Z,16Z)/16:0)	M+Na	C44H83O10P	Gloycerophospholipid	http://pubchem.ncbi.nlm.nih.gov/summary/summary.cgi?sid=123064587
0.33_599.3048m/z	599.305	0.3334	0.0993	0	0	0	0	2.32746	0	0	0	0	0	16.0003	144.15	0	45.8669	0	0	13.9517	0	0	0	0	0	0	0	17.0826	0	0	0	0	157.935	186.978	0	0	115.488	136.925	442.97	2.64413	331.313	785.756	0	PC(O-2:0/O-1:0)	2M+H	C11H26NO6P	Gloycerophospholipid	http://pubchem.ncbi.nlm.nih.gov/summary/summary.cgi?sid=14713872
4.96_778.5373m/z	778.537	4.96378	0.661467	22.7507	8248.03	31.1192	471.671	390.217	134.373	9542.08	426.402	197.613	15186.9	434.913	75.2495	202.028	189.381	5289.98	283.54	164.124	27.3145	150.447	158.719	142.225	168.614	116.517	115.556	188.611	155.983	126.696	167.972	182.31	170.082	139.267	222.351	210.081	129.274	97.8916	178.897	114.947	163.178	159.266	261.395	PE(20:1(11Z)/17:2(9Z,12Z))	M+Na	C42H78NO8P	Gloycerophospholipid	http://pubchem.ncbi.nlm.nih.gov/summary/summary.cgi?sid=123062097
4.63_772.5276m/z	772.528	4.62947	0.469317	362.715	0	323.82	41.1261	17.1485	1885.12	0	10.5846	574.756	0	2.17618	9.34311	0	1336.87	0	0	0	499.024	37.9659	19.8536	33.5467	30.8222	9.23047	52.8976	5.77458	11.9989	20.8716	43.0518	26.7244	11.3762	11.095	44.4455	17.684	10.2159	13.5455	28.9253	3.72811	9.62716	16.0961	55.3159	PE(22:6(4Z,7Z,10Z,13Z,16Z,19Z)/18:1(9Z))	M+H-H2O	C45H76NO8P	Gloycerophospholipid	http://pubchem.ncbi.nlm.nih.gov/summary/summary.cgi?sid=123062389
5.08_854.5660m/z	854.566	5.07737	0.262883	11.5638	747.522	3.80217	0	0	0	827.484	0	0	1246.53	0	0	0	0	734.548	0	0	0	0	0	14.061	17.2195	5.71824	1.91239	6.17084	22.5441	0	6.71713	17.2329	17.2164	10.2527	6.58351	8.48053	0	0	0	2.50262	0	39.7277	26.8383	PS(22:1(11Z)/22:6(4Z,7Z,10Z,13Z,16Z,19Z))	M+H-2H2O	C50H84NO10P	Gloycerophospholipid	http://pubchem.ncbi.nlm.nih.gov/summary/summary.cgi?sid=123063420
4.65_792.5864m/z	792.586	4.6509	0.562183	742.733	685.999	3659.11	1138.21	1557.74	3714.25	1055.72	1996.57	6388.1	1292.53	1842.48	2320.86	1944.16	2185.41	373.503	2585.08	1868.3	9444.31	1656.52	1908.53	1869.38	1614.15	2070.31	1924.82	1540.69	1772.7	1238.95	1672.26	1478.54	1257.29	739.175	886.939	1067.03	729.508	971.364	2152.17	976.275	1187.56	1485.94	1179.38	PS(P-20:0/20:2(11Z,14Z))	M+H-2H2O	C46H86NO9P	Gloycerophospholipid	http://pubchem.ncbi.nlm.nih.gov/summary/summary.cgi?sid=123063818
7.94_796.5229m/z	796.523	7.93688	0.462167	0	918.373	0	0	718.198	0	0	304.849	0	904.065	0	0	0	0	869.159	0	1517.16	0	191.816	137.224	111.178	156.821	109.516	70.3241	52.2499	187.791	71.7066	86.4783	114.926	0	0	0	50.7288	0	4.89545	45.7167	0	34.8074	45.4244	33.6796	PE(P-18:1(9Z)/22:6(4Z,7Z,10Z,13Z,16Z,19Z))	M+Na	C45H76NO7P	Gloycerophospholipid	http://pubchem.ncbi.nlm.nih.gov/summary/summary.cgi?sid=123062593
6.97_824.6176m/z	824.618	6.96965	0.0785667	116.999	63.1102	89.4512	232.369	34.531	24.214	52.4358	13.885	33.8981	137.205	215.35	0	419.147	5.05527	7.04598	124.337	4.22921	53.7474	15.123	78.18	88.4116	69.0071	19.4076	20.5516	21.1204	5.26295	30.0134	86.0039	48.5748	42.4909	12.5182	29.7714	10.1106	32.3865	15.0793	56.4679	15.8266	21.223	48.484	95.1518	PC(21:0/18:4(6Z,9Z,12Z,15Z))	M+H	C47H86NO8P	Gloycerophospholipid	http://pubchem.ncbi.nlm.nih.gov/summary/summary.cgi?sid=123061255
8.50_787.6115n	1576.22	8.49905	0.668617	775.96	30434.8	0.000223124	0.619196	6986.55	0.0801401	0.0202607	86061.8	0.052776	23521.3	0	0	0	0	11226.6	0	17343.4	0	106.495	19.3137	20.0927	93.7647	18.0635	29.3969	16.4725	21.9612	11.5236	110.538	76.6739	17.2332	7.59613	56.2324	16.0677	1.30337	3.35759	38.0555	0.590129	11.7876	57.9249	125.276	PC(17:0/19:1(9Z))	M+K, 2M+H	C44H86NO8P	Gloycerophospholipid	http://pubchem.ncbi.nlm.nih.gov/summary/summary.cgi?sid=123060798
5.11_720.5880m/z	720.588	5.10593	0.170717	81.8312	0	0	2.22116	0	0	0.00614384	0	0	4.71326	0	0	0	0	0.130051	0	0	0	44.4466	0	199.051	0	7.94005	13.3048	59.078	0	0	96.3437	39.3263	0.255816	2.35383	19.9469	0	8.9095	2.64203	9.32196	8.63994	0	0	50.9753	PC(O-14:0/18:0)	M+H	C40H82NO7P	Gloycerophospholipid	http://pubchem.ncbi.nlm.nih.gov/summary/summary.cgi?sid=7983778
1.08_846.5471m/z	846.547	1.0799	0.5479	0	0	534.058	0	0	0	0	0	0	0	49.7454	0	22.2674	22.5004	0	0	435.813	0	0	0	0	3.14241	0	0	0	0	0	0	0	751.772	744.203	897.154	865.21	1512.31	2640.73	0	31.6662	0	0	0	PI(P-16:0/17:2(9Z,12Z))	M+ACN+H	C42H77O12P	Gloycerophospholipid	http://pubchem.ncbi.nlm.nih.gov/summary/summary.cgi?sid=123066086
3.90_758.5436n	1535.14	3.90372	0.277867	263.586	5.84564	2553.44	561.507	478.988	2375.47	0	295.187	368.855	12.1136	298.539	111.38	314.091	294.862	0	592.657	276.909	8000.04	0.396239	6.5351	15.2354	16.2836	0	0	0	0	0	0	0	154.931	192.54	201.629	329.406	221.53	184.974	9.95419	15.4692	57.8492	0	0	PG(O-18:0/18:3(9Z,12Z,15Z))	M+ACN+H, 2M+NH4	C42H79O9P	Gloycerophospholipid	http://pubchem.ncbi.nlm.nih.gov/summary/summary.cgi?sid=123064841
1.14_806.5518m/z	806.552	1.14418	0.2986	0	0	165.63	0	0	0	0	0	5.62716	0	79.2689	10.414	0	0	0	0	40.4002	0	0	0	0	0	0	0	0	0	0	0	0	103.672	291.379	339.639	950.283	316.404	456.15	0	15.0169	0	0	0	PI-Cer(t20:0/16:0(2OH))	M+H-2H2O	C42H84NO13P	Gloycerophospholipid	http://pubchem.ncbi.nlm.nih.gov/summary/summary.cgi?sid=160780322
4.57_730.5381m/z	730.538	4.56518	0.327167	0	15559.7	0	28.7635	17.8626	13.8016	15548.6	15.5453	5.16715	38574.8	8.7712	0	3.33651	4.35976	12991.1	3.39215	2.75398	0	15.2311	6.33674	11.8019	4.93036	8.23398	2.32112	3.18945	4.11599	3.65411	23.4137	4.63694	11.7414	7.36901	16.8575	15.2713	4.24994	6.86117	6.84921	1.99786	1.68108	5.63643	19.2571	PC(18:1(9Z)/14:1(9Z))	M+H	C40H76NO8P	Gloycerophospholipid	http://pubchem.ncbi.nlm.nih.gov/summary/summary.cgi?sid=123060885
5.50_856.5809m/z	856.581	5.4974	0.533617	81.3811	212.931	390.167	196.273	291.774	0	235.661	299.444	71.0091	495.772	485.861	18742.5	22886.7	0	231.955	23884.2	318.507	594.699	187.902	210.632	264.805	212.498	127.103	158.671	71.3258	238.873	91.931	163.723	166.71	30.3348	4.11434	32.2367	64.2993	10.3465	14.8962	112.836	7.51065	139.576	282.855	151.409	PS(P-18:0/21:0)	M+K	C45H88NO9P	Gloycerophospholipid	http://pubchem.ncbi.nlm.nih.gov/summary/summary.cgi?sid=123063792
13.36_866.6959m/z	866.696	13.3573	0.0993	0.121411	30.765	30.6433	61.7155	134.509	58.7033	131.028	196.086	237.112	0	0	0	0	55.8904	0	0	0	0	108.987	113.21	68.8747	39.6517	40.9905	88.9634	31.4869	96.3233	82.3953	40.4359	39.8928	50.602	126.75	160.763	184.424	97.3522	181.111	73.1441	131.411	65.7084	24.6787	112.034	PC(P-20:0/21:0)	M+Na	C49H98NO7P	Gloycerophospholipid	http://pubchem.ncbi.nlm.nih.gov/summary/summary.cgi?sid=123061568
6.52_774.5414m/z	774.541	6.52175	0.04215	0	22.9689	255.269	0	0	442.921	12.5181	3.339	30.2943	8.87274	0.165642	132.339	1.50443	0	8.59332	0	9.7637	113.256	5.75096	2.2313	12.9452	7.85391	10.9744	7.43141	7.66893	5.98734	4.57299	5.07709	5.99408	17.4232	1.65252	8.63767	3.63827	5.7051	4.65643	6.55534	4.83276	6.55295	5.78869	1.07098	PE(O-18:0/20:5(5Z,8Z,11Z,14Z,17Z))	M+Na	C43H78NO7P	Gloycerophospholipid	http://pubchem.ncbi.nlm.nih.gov/summary/summary.cgi?sid=14714316
1.60_794.5066n	812.54	1.59922	0.462183	0	0	0	1.44462	0	0	0	48.5271	0	0	0	0	0	0	2002.77	0	0	0	0	0	36.6633	100.68	0	0	0	0	0	0	0	1039.1	2141.99	1210.97	1836.28	1981.04	1936.74	6.42544	62.7888	28.2722	0	0	PG(16:0/22:6(4Z,7Z,10Z,13Z,16Z,19Z))	M+NH4, M+K	C44H75O10P	Gloycerophospholipid	http://pubchem.ncbi.nlm.nih.gov/summary/summary.cgi?sid=123063867
3.46_778.5363m/z	778.536	3.46295	0.512183	38.3486	0	11924.4	628.338	88.3072	4089.02	0	513.566	108.585	0	596.852	155.639	376.582	8939.72	0	587.541	539.955	711.286	252.266	48.4366	292.148	192.598	76.9132	302.711	208.588	105.146	293.178	372.4	318.907	117.769	61.4697	251.691	28.4953	49.5125	42.4078	146.081	232.021	3.77637	368.026	239.64	PE(19:0/18:3(9Z,12Z,15Z))	M+Na	C42H78NO8P	Gloycerophospholipid	http://pubchem.ncbi.nlm.nih.gov/summary/summary.cgi?sid=123062024
5.04_746.5080m/z	746.508	5.04165	0.15645	1.71343	4.14939	324.884	44.2856	16.8983	3.34256	14.8076	16.6984	1219.6	2.40438	13.8217	425.804	304.986	0	0	787.541	10.2186	673.185	180.936	71.5948	77.9011	62.7928	107.311	164.157	110.52	107.518	70.7573	82.4608	51.4017	9.47585	2.99635	3.39422	13.6348	3.64772	2.33599	149.993	5.72703	35.4439	44.7046	41.4096	PE(P-16:0/20:4(5Z,8Z,11Z,14Z))	M+Na	C41H74NO7P	Gloycerophospholipid	http://pubchem.ncbi.nlm.nih.gov/summary/summary.cgi?sid=123062680
7.10_822.6336m/z	822.634	7.09752	0.49075	1849.1	1305.25	785.17	3311.65	1034.6	875.685	750.579	849.267	748.768	1890.5	3473.54	1072.04	5273.21	74.8571	984.541	3139.26	1201.27	274.53	866.777	1622.56	1648.23	1449.73	1640.23	937.76	1411.17	942.039	757.075	972.166	977.931	1288.75	929.868	681.294	999.516	714.242	600.312	860.968	422.411	643.09	1348.62	703.993	PS(P-20:0/22:1(11Z))	M+H-2H2O	C48H92NO9P	Gloycerophospholipid	http://pubchem.ncbi.nlm.nih.gov/summary/summary.cgi?sid=123063824
3.68_885.5452m/z	885.545	3.67655	0.277867	0	4136.3	72.072	100.374	9.63693	0.349717	36.3415	171.692	65.7535	4615.59	90.0134	358.483	65.5346	0	0	0	0	634.61	0	0	0	16.0637	0	0	0	0	0	0	0	0	0	0.199534	1.92083	0	0	0	0	0	0	0	PI(14:0/22:2(13Z,16Z))	M+Na	C45H83O13P	Gloycerophospholipid	http://pubchem.ncbi.nlm.nih.gov/summary/summary.cgi?sid=123065094
9.00_875.6600n	898.666	9.0041	0.575767	89.8392	28.1444	1216.61	244.097	8.25114	2001.18	759.152	101.913	1004.78	0	0	0	22.6911	346.222	0	0	0	1840.58	306.839	156.246	201.372	165.582	142.551	1321.15	53.0062	28.4903	107.977	90.5877	59.7885	22.7987	25.2247	17.6583	13.5664	22.1561	0	170.143	2.63027	85.4114	132.055	23.1322	PS(20:0/22:0)	M+H-2H2O, M+Na	C48H94NO10P	Gloycerophospholipid	http://pubchem.ncbi.nlm.nih.gov/summary/summary.cgi?sid=123063611
6.63_757.5590n	1516.13	6.6282	0.2986	0	0	23.7393	6.81174	0	3.53015	1863.98	0	188.628	0	344.108	0	741.579	0	0	672.095	0	0	30.7956	31.155	26.3487	36.1318	25.4699	23.0589	19.8144	36.799	28.7051	39.8255	15.31	2.19668	6.55129	2.08662	33.6772	5.42682	5.9681	25.1387	3.09176	22.6255	28.2131	34.0443	PC(18:2(6Z,9Z)/16:0)	M+H-H2O, 2M+H	C42H80NO8P	Gloycerophospholipid	http://pubchem.ncbi.nlm.nih.gov/summary/summary.cgi?sid=7983413
4.24_826.5967m/z	826.597	4.23802	0.235017	191.805	0.674502	0	36.5418	11.9244	0	22.1325	45.4514	59.2153	2.47929	32.6894	33.204	43.3264	0	0	32.6531	23.3001	0	2.40447	0	14.0623	12.5869	0	14.7025	0	0	7.65805	10.6918	8.83638	231.569	220.62	268.223	143.533	498.41	405.555	4.58193	17.0423	0	0.157436	6.64021	PS(20:0/20:2(11Z,14Z))	M+H-H2O	C46H86NO10P	Gloycerophospholipid	http://pubchem.ncbi.nlm.nih.gov/summary/summary.cgi?sid=123063612
8.41_895.5957m/z	895.596	8.4062	0.0635833	5.38477	52.1368	0	0	190.721	2.51472	0	64.7951	17.0675	56.1955	0	0	0	0	0	0	3.19712	0	4.36738	0	4.19545	23.2074	3.97502	0	0	2.98782	0	0	0	11.191	0	7.55163	4.31621	2.66144	0	0	0	0	4.49661	0	PC(20:5(5Z,8Z,11Z,14Z,17Z)/22:5(7Z,10Z,13Z,16Z,19Z))	M+ACN+H	C50H80NO8P	Gloycerophospholipid	http://pubchem.ncbi.nlm.nih.gov/summary/summary.cgi?sid=7983545
4.89_745.4772m/z	745.477	4.89235	0.505033	0	552.397	161.818	1322.3	1349.88	44.4664	272.856	1138.9	1747.03	901.853	1502.29	328.848	1566.98	29.9853	363.296	1931.42	1626.54	822.645	285.174	798.084	1010.73	898.489	860.964	508.088	663.362	592.667	498.613	587.759	605.394	740.138	414.309	439.575	329.064	433.39	493.05	537.878	553.977	760.405	741.106	557.404	PA(20:5(5Z,8Z,11Z,14Z,17Z)/18:0)	M+Na	C41H71O8P	Gloycerophospholipid	http://pubchem.ncbi.nlm.nih.gov/summary/summary.cgi?sid=123066819
3.96_758.5696m/z	758.57	3.96085	1.86373	564839	0.633944	3439.91	821.322	1103.8	281651	0	696.131	734.883	0	1092.95	1427.34	1164.37	180224	0	1456.3	890.25	2503.21	1045.71	624.871	1000.49	1113.35	597.376	927.41	689	1241.71	1085.77	1458.21	892.264	1057.47	1069.62	1589.73	1014.24	961.281	985.674	792.056	569.689	408.6	1225.44	1213.78	PC(16:0/18:2(6Z,9Z))	M+H	C42H80NO8P	Gloycerophospholipid	http://pubchem.ncbi.nlm.nih.gov/summary/summary.cgi?sid=7983076
0.62_511.3275n	1061.65	0.62485	0.212883	0	0	1121.53	0	636.621	0	0	0	0	0	400.171	733.47	0	19.9678	0	0	309.679	0	30.8431	19.931	0	42.385	0	36.9713	185.392	62.698	49.4635	70.6023	22.3047	40.7729	38.5708	18.9415	3.25466	147.119	33.7312	98.4089	51.1144	0	117.13	31.3701	PS(O-18:0/0:0)	M+H, 2M+K	C24H50NO8P	Gloycerophospholipid	http://pubchem.ncbi.nlm.nih.gov/summary/summary.cgi?sid=123063862
4.05_792.5874m/z	792.587	4.053	0.3843	3029.91	2.53974	395.37	156.707	95.0378	8263.45	0	240.865	217.05	1.26947	214.803	768.268	115.182	2481.7	0	98.939	314.108	569.645	144.99	122.292	406.751	189.399	161.565	193.966	371.419	134.008	239.192	167.013	156.164	108.749	115.116	157.512	113.313	115.573	91.5243	216.502	251.919	82.8163	293.436	225.205	PC(20:2(11Z,14Z)/P-16:0)	M+Na	C44H84NO7P	Gloycerophospholipid	http://pubchem.ncbi.nlm.nih.gov/summary/summary.cgi?sid=160780040
5.92_746.5099m/z	746.51	5.92387	0.732917	174.503	2219.05	5.64812	754.822	1282.8	4.47	1499.32	850.642	0	1706.35	1312.8	0	93.2141	0.484535	2216.93	0	2324.17	0.146683	668.523	759.731	872.723	755.174	813.924	532.912	491.437	863.49	481.176	640.405	729.275	24.2364	4.5297	95.2504	191.189	29.0974	68.8485	553.515	68.3421	536.423	469.525	528.375	PE(P-18:0/18:4(6Z,9Z,12Z,15Z))	M+Na	C41H74NO7P	Gloycerophospholipid	http://pubchem.ncbi.nlm.nih.gov/summary/summary.cgi?sid=123062636
4.04_766.5729m/z	766.573	4.03872	0.44075	2102.5	30.022	498.204	0	2.06336	21760.3	16.6442	27.5998	848.267	22.0316	0	1094.93	90.2196	8903.13	0	78.8136	0	252.559	39.307	36.5261	22.7513	26.1544	29.7696	27.7637	7.56999	39.0341	19.4382	15.5654	23.1113	27.7124	26.1355	13.4546	64.3275	27.0726	21.7116	27.1464	0	7.14722	11.3852	24.9994	PC(P-18:0/16:1(9Z))	M+Na	C42H82NO7P	Gloycerophospholipid	http://pubchem.ncbi.nlm.nih.gov/summary/summary.cgi?sid=123061522
4.42_790.5693m/z	790.569	4.41588	0.44075	11.9232	145.597	733.175	484.471	268.225	15579.9	322.127	515.58	471.168	296.608	388.023	254.457	356.557	7474.78	347.971	253.162	410.103	718.529	283.268	364.394	95.4426	297.658	275.625	184.03	200.031	229.626	180.97	233.147	286.332	141.046	133.062	267.679	197.25	60.6644	30.4994	443.081	26.2864	60.8067	191.807	170.123	PC(18:2(9Z,12Z)/P-18:1(9Z))	M+Na	C44H82NO7P	Gloycerophospholipid	http://pubchem.ncbi.nlm.nih.gov/summary/summary.cgi?sid=160780026
8.06_772.6200m/z	772.62	8.0576	0.526467	515.608	4590.54	4397.23	126.431	4271.41	11429.1	4960.57	4449.26	3074.48	5650.13	0	0	0	4470.18	6467.18	0	6877.22	0	4495.74	2288.07	4681.28	1494.88	2344.52	2906.83	3318.98	2508.6	2137.2	2262.88	3728.92	989.397	1429.95	1150.81	2011.92	1445.72	1472.08	1864.38	711.582	1570.99	1683.95	1602.62	PC(P-18:1(9Z)/18:0)	M+H	C44H86NO7P	Gloycerophospholipid	http://pubchem.ncbi.nlm.nih.gov/summary/summary.cgi?sid=160780000
14.42_919.7243m/z	919.724	14.4238	0.05645	0	84.5168	117.05	111.469	0	547.777	0	11.3086	0	46.3823	63.5775	38.2098	60.1983	0	0	41.1192	0	23.1991	10.9545	18.218	5.72435	4.57172	23.2739	11.225	8.17659	9.71908	19.8161	10.4574	13.7119	16.3594	46.7781	13.8726	14.9128	15.7102	10.9573	15.7313	21.7954	52.6802	16.5898	18.253	PC(O-22:2(13Z,16Z)/22:3(10Z,13Z,16Z))	M+ACN+H	C52H96NO7P	Gloycerophospholipid	http://pubchem.ncbi.nlm.nih.gov/summary/summary.cgi?sid=160779981
0.33_1259.6610m/z	1259.66	0.3334	0.0707333	0	0	0	0	0	0	0	0	0	0	0.578521	1.86971	0	0	0	0	0	0	0	0	0	0	0	0	717.051	0	0	0	0	1.17623	0	0	0	0	0	80.8786	53.7911	94.348	165.367	0	PIM3(18:1(9Z)/14:0)	M+H-2H2O	C59H107O28P	Gloycerophospholipid	http://www.lipidmaps.org/data/LMSDRecord.php?LMID=LMGP15010116
6.02_772.5245m/z	772.525	6.02387	0.5336	156.81	1965.55	0	948.012	1217.54	406.576	318.272	845.973	5.29281	1295.28	2282.67	1215.7	1757.93	72.3235	1643.46	991.064	2381.33	61.1762	890.727	1133.97	1024.23	1113.19	1114.47	763.3	605.875	1183.86	800.169	834.379	805.381	157.537	144.949	227.261	306.932	177.81	213.468	915.912	213.407	629.259	755.135	644.274	PE(P-18:0/20:5(5Z,8Z,11Z,14Z,17Z))	M+Na	C43H76NO7P	Gloycerophospholipid	http://pubchem.ncbi.nlm.nih.gov/summary/summary.cgi?sid=123062643
5.55_747.4937m/z	747.494	5.54668	0.1986	25.5628	406.938	0	502.274	124.003	0.0607923	477.015	335.273	0	37.4153	387.058	16.7154	327.996	0	129.493	6.51789	344.314	0	171.673	117.502	198.326	106.316	115.366	95.5317	108.441	177.33	94.54	144.967	135.62	26.0205	23.8359	80.5884	43.1705	25.242	27.7392	155.552	31.4921	80.7283	95.4767	192.856	PA(16:0/22:4(7Z,10Z,13Z,16Z))	M+Na	C41H73O8P	Gloycerophospholipid	http://pubchem.ncbi.nlm.nih.gov/summary/summary.cgi?sid=123067131
4.23_794.6020m/z	794.602	4.23088	0.619333	3643.43	265.902	1025.23	341.595	81.5842	46776.7	49.7612	313.071	363.98	108.793	154.431	193.836	200.906	23738.1	96.0488	32.6829	131.107	1343.25	123.357	77.6416	253.186	194.379	83.3146	357.535	203.923	83.5368	164.641	366.513	151.457	114.944	56.0783	160.417	56.2578	112.772	150.216	304.913	174.939	45.8343	159.163	216.211	PE(20:3(8Z,11Z,14Z)/21:0)	M+H-H2O	C46H86NO8P	Gloycerophospholipid	http://pubchem.ncbi.nlm.nih.gov/summary/summary.cgi?sid=123062173
8.12_820.6197m/z	820.62	8.12188	0.327167	0	134.764	0	0	102.92	0	0	112.041	0	185.888	0	0	0	0	74.0675	0	186.847	0	0	20.512	61.6856	30.437	4.43346	5.47738	6.88448	0	0	18.0223	69.4704	71.1676	23.72	28.4204	19.702	7.22822	2.49521	0	0	3.94869	34.6814	16.6063	PC(O-20:0/18:3(9Z,12Z,15Z))	M+Na	C46H88NO7P	Gloycerophospholipid	http://pubchem.ncbi.nlm.nih.gov/summary/summary.cgi?sid=123061469
4.47_816.5867m/z	816.587	4.47303	0.462183	224.154	0	191.331	157.168	25.3094	11170.7	0	128.151	69.7265	0	56.6622	111.069	32.9443	4919.94	0	0	57.2015	63.8204	0	7.5745	0	0.176939	3.98609	3.71058	1.3364	1.40393	0	0	0	15.5864	2.00861	7.22369	0	0	0	0	0	0	0	0	PC(18:0/22:6(9Z,11Z,13Z,15Z,17Z,19))	M+H-H2O	C48H84NO8P	Gloycerophospholipid	http://pubchem.ncbi.nlm.nih.gov/summary/summary.cgi?sid=7983310
0.33_1303.6795m/z	1303.68	0.3334	0.0635833	0	0	0	0	0	0	0	0	0	0	2.46603	5.64049	0	0	0	0	0	0	0	0	0	0	0	0	638.245	0	0	0	0	0.483484	3.98964	0	0	0.655211	0.468157	53.1762	42.8491	59.2035	115.458	0	PIM3(18:0/16:2(9Z,12Z))	M+H-H2O	C61H109O28P	Gloycerophospholipid	http://www.lipidmaps.org/data/LMSDRecord.php?LMID=LMGP15010113
0.32_745.4176m/z	745.418	0.319117	0.09215	0	0	0	3.29704	0	0	0	0	0	0	3259.14	4400.9	0	2.20396	0	0	2904.8	0	0	0	0	0	0	0	0	0	0	0	0	218.127	281.8	0	0	173.137	207.504	318.841	157.153	1156.1	131.043	0	PA(20:5(5Z,8Z,11Z,14Z,17Z)/17:1(9Z))	M+K	C40H67O8P	Gloycerophospholipid	http://pubchem.ncbi.nlm.nih.gov/summary/summary.cgi?sid=123066817
0.46_518.3213m/z	518.321	0.461267	0.419317	7.42305	0	0	0	8.35541	717.925	0	0	0	0	0	15.8642	0	60283.2	0	0	81.3977	92536.7	98.7638	24.3154	0	43.5053	0	35.8016	77.3342	10.7214	84.9901	49.5774	155.854	27.1862	59.6306	31.701	16.5408	146.158	124.994	478.235	112.883	40.3439	223.223	162.199	PE(19:0/0:0)	M+Na	C24H50NO7P	Gloycerophospholipid	http://pubchem.ncbi.nlm.nih.gov/summary/summary.cgi?sid=123062701
3.60_778.5358m/z	778.536	3.59797	0.263583	36.6971	96.1276	150.254	37.4075	0	105.984	0	11.9738	0	0	25.814	5723.35	18.8073	206.835	0	0	4.31944	12314.2	0	0	0	0.813283	0	0	0	0	0	0	0	8.41608	11.0243	22.0834	6.94707	4.99324	2.19649	0	0	0	2.12349	5.31614	PE(22:6(4Z,7Z,10Z,13Z,16Z,19Z)/17:0)	M+H	C44H76NO8P	Gloycerophospholipid	http://pubchem.ncbi.nlm.nih.gov/summary/summary.cgi?sid=123062385
3.88_796.5322m/z	796.532	3.88228	0.434317	1657.06	0	79.3016	256.015	422.482	6023.83	0	108.884	188.689	0	87.1029	116.989	239.868	2822.69	0	128.382	88.6436	243.503	137.411	143.169	59.8866	137.549	134.824	123.477	384.008	237.116	86.7608	88.672	134.549	264.194	282.163	289.808	465.986	273.48	81.2916	64.9511	103.803	456.328	107.804	141.697	PI(O-16:0/13:0)	M+ACN+H	C38H75O12P	Gloycerophospholipid	http://pubchem.ncbi.nlm.nih.gov/summary/summary.cgi?sid=123065984
5.13_820.6182m/z	820.618	5.13452	0.426467	3299.97	37.3716	2204.17	176.281	70.141	650.392	0	1.69775	2087.42	248.159	43.2736	226.61	127.839	80.5741	43.6461	28.1202	75	3609.72	303.704	177.313	1165.96	445.995	348.669	444.943	800.608	109.144	215.612	350.754	158.266	179.396	120.326	231.905	209.231	263.25	148.73	283.26	430.374	169.47	444.189	163.547	PS(P-20:0/22:2(13Z,16Z))	M+H-2H2O	C48H90NO9P	Gloycerophospholipid	http://pubchem.ncbi.nlm.nih.gov/summary/summary.cgi?sid=123063825
5.07_723.4900m/z	723.49	5.07022	0.163583	102.868	11.3028	70.1532	55.2203	54.0892	1594.82	37.5769	0	170.652	20.3681	6.55582	10.9008	3.77339	530.453	55.3895	6.62515	7.99481	66.2869	57.4501	39.0559	36.0411	27.3833	41.0169	31.4393	43.6944	48.934	22.4113	25.4099	20.133	38.5239	38.9539	28.281	54.2294	33.6839	31.8125	34.5558	8.33839	27.8072	29.178	15.0839	PS(14:1(9Z)/16:0)	M+NH4	C36H68NO10P	Gloycerophospholipid	http://pubchem.ncbi.nlm.nih.gov/summary/summary.cgi?sid=123062779
13.88_919.7143m/z	919.714	13.8838	0.04215	0	31.5052	1.97981	6.48947	0	0	891.109	2.91147	0	0.157265	0.472944	0.688282	0.0349919	794.503	0	0.284588	0	0.627354	3.32793	2.7453	1.29796	3.58769	3.08151	4.44508	2.14581	2.08747	4.28803	3.1412	4.63005	6.32697	34.5927	20.5261	35.5274	20.4708	27.2072	14.5864	12.8828	4.66953	7.49756	4.74539	PS(22:0/22:1(11Z))	M+NH4	C50H96NO10P	Gloycerophospholipid	http://pubchem.ncbi.nlm.nih.gov/summary/summary.cgi?sid=123063387
4.84_785.5936n	786.601	4.83592	0.8965	532497	808.013	37398.9	479.399	463.721	6169.59	726.589	363.754	47340.2	1202.9	362.847	24200	1175.17	2628.33	279.034	6934.95	302.751	59072.7	1004.53	1130.17	1643.39	1293.08	1291.12	1184.39	1116.91	1081.57	948.984	1208.22	1229.58	1212.27	831.528	944.263	830.772	842.033	872.113	1357.33	932.379	1134.29	1175.42	1181.73	PC(18:1(17Z)/18:1(17Z))	M+H-H2O, M+H, M+K	C44H84NO8P	Gloycerophospholipid	http://pubchem.ncbi.nlm.nih.gov/summary/summary.cgi?sid=7983345
7.72_799.6659m/z	799.666	7.71615	0.747183	67174.4	190.124	2915.95	172.648	161.577	10044.5	2910.84	83.5927	3374.69	207.533	53.6157	28.5494	31.9902	1975.44	83.1149	3.76353	85.7003	36.1118	169.075	104.967	274.353	72.4354	125.604	125.95	187.446	113.347	83.401	51.443	177.602	58.0228	47.5886	60.1017	97.1229	58.7447	29.5615	6.47668	7.00763	30.4202	96.1146	36.3751	PC(O-18:1(9Z)/O-18:1(9Z))	M+ACN+H	C44H88NO6P	Gloycerophospholipid	http://pubchem.ncbi.nlm.nih.gov/summary/summary.cgi?sid=14713868
4.57_810.5994m/z	810.599	4.56518	0.611483	312092	8.27212	13847.4	275.412	205.761	35004	0	398.522	5914.3	0	425.428	4234.8	567.543	18505.5	0	1198.09	247.677	16972.5	440.633	207.068	352.319	344.811	264.628	214.528	445.327	272.444	339.06	552.073	506.875	254.768	145.378	394.819	148.64	218.612	158.87	333.383	298.895	226.088	385.345	678.439	PC(18:0/18:1(16Z))	M+Na	C44H86NO8P	Gloycerophospholipid	http://pubchem.ncbi.nlm.nih.gov/summary/summary.cgi?sid=7983241
6.22_772.6185m/z	772.619	6.21532	0.114283	0	6.95077	0	0.00677545	13.2012	908.927	172.365	6.90704	0	26.4242	0	0	0	35.5692	0.030612	0	0	141.958	19.041	1.19069	4.71063	3.0823	1.93608	20.434	1.28255	3.70126	7.25434	8.66285	6.41865	7.84792	12.8833	15.253	10.0433	10.2524	3.6936	7.06713	0	1.28504	1.71612	3.84684	PE(P-20:0/19:1(9Z))	M+H	C44H86NO7P	Gloycerophospholipid	http://pubchem.ncbi.nlm.nih.gov/summary/summary.cgi?sid=123062667
5.58_742.5717m/z	742.572	5.5824	0.14215	153.856	37.1515	0	65.5709	182.241	0	0	248.749	0	2145.67	219.91	88.8115	8982.78	0	1241.33	359.958	135.421	0	52.7836	98.0849	137.924	109.918	80.9917	35.1488	96.4053	88.4353	40.1454	150.05	79.7898	305.331	193.233	160.755	310.23	180.611	71.9249	124.104	42.0128	61.7799	105.402	73.5334	PC(16:0/O-16:0)	M+Na	C40H82NO7P	Gloycerophospholipid	http://pubchem.ncbi.nlm.nih.gov/summary/summary.cgi?sid=123061600
3.51_826.5934m/z	826.593	3.50582	0.9108	90.4094	0	710.894	26.7382	3.33078	1145.21	0	28.6561	7.33832	0	20.5772	156.156	17.3966	833.774	0	2.80832	10.6809	468.554	0	0	67.5379	0.418879	0	0	0	0	0.615134	0	0	1317.12	1242.49	1554.33	870.091	2494.54	1750.03	1.10706	46.2556	0	0	0	PS(O-20:0/18:1(9Z))	M+Na	C44H86NO9P	Gloycerophospholipid	http://pubchem.ncbi.nlm.nih.gov/summary/summary.cgi?sid=123063700
8.45_774.5764m/z	774.576	8.44905	0.39145	416.841	636.045	15.8241	8.56751	798.562	59.0265	22.5811	244.355	28.7785	893.351	0.00575418	0	0	16.5015	527.872	0	456.443	0	248.504	164.665	139.835	433.018	332.543	110.233	93.3159	178.765	137.197	128.45	126.794	191.516	33.5908	54.2128	92.1538	29.5263	11.8787	68.2857	10.6238	34.946	211.945	120.879	PC(18:4(6Z,9Z,12Z,15Z)/20:0)	M+H-2H2O	C46H84NO8P	Gloycerophospholipid	http://pubchem.ncbi.nlm.nih.gov/summary/summary.cgi?sid=123061007
6.02_815.6015n	838.627	6.01672	1.55083	37649.6	805.219	525.354	996.439	815.551	3805.78	581.565	528.644	240.933	922.072	1812.96	725.755	755.567	793.853	280.7	485.614	366.075	1293.78	353.315	389.745	924.441	672.592	358.067	376.794	766.242	73.352	132.59	779.412	279.264	380.229	334.1	378.439	395.344	550.296	228.71	476.297	301.638	111.941	425.444	253.815	PS(P-20:0/19:1(9Z))	M+H-2H2O, M+Na, 2M+Na	C45H86NO9P	Gloycerophospholipid	http://pubchem.ncbi.nlm.nih.gov/summary/summary.cgi?sid=123063815
6.51_773.5097m/z	773.51	6.50747	0.362883	0	897.618	0.43504	722.684	877.684	3249.73	342.46	430.075	0	1311.91	2.35536	0.427438	4.17208	30.5051	1251.13	0.0516688	1185.16	794.686	235.979	415.22	645.666	555.043	692.654	415.484	337.677	364.673	269.512	417.111	327.536	547.263	173.056	276.963	142.819	292.524	349.986	225.684	405.156	517.753	492.726	228.129	PG(O-16:0/18:1(9Z))	M+K	C40H79O9P	Gloycerophospholipid	http://pubchem.ncbi.nlm.nih.gov/summary/summary.cgi?sid=123064903
4.25_764.5223m/z	764.522	4.24517	0.561483	804.421	94.5584	1218.16	111.999	70.2861	4728.25	168.271	323.818	872.299	191.228	259.589	237.968	366.659	2317.25	15.58	489.608	132.617	402.885	1782.22	2031.99	1525.97	1539.39	1724.67	1462	946.395	1966.18	1238.48	1269.19	1212.9	49.5917	213.433	152.947	674.749	132.976	326.141	2001.42	220.585	794.952	1000.08	1466.04	PE(22:6(4Z,7Z,10Z,13Z,16Z,19Z)/16:0)	M+H	C43H74NO8P	Gloycerophospholipid	http://pubchem.ncbi.nlm.nih.gov/summary/summary.cgi?sid=123062407
3.92_792.5545m/z	792.555	3.918	0.25575	3789.07	49.6368	1262.86	724.222	425.705	4660.07	0	947.737	549.41	6.72569	887.278	457.195	490.432	1759.96	0	449.128	1166.53	2162.69	605.753	456.601	1669.19	769.498	613.787	757.776	1462.79	444.662	933.849	759.327	545.674	475.078	517.233	692.346	499.839	552.812	397.031	807.761	911.675	285.848	1057.12	831.325	PE(P-18:0/22:6(4Z,7Z,10Z,12E,16Z,19Z)(14OH))	M+H	C45H78NO8P	Gloycerophospholipid	http://pubchem.ncbi.nlm.nih.gov/summary/summary.cgi?sid=123067380
13.66_923.7576m/z	923.758	13.663	0.0643	53.3568	165.804	58.7226	56.3429	61.6316	378.771	58.4965	8.86273	102.147	4.07013	6.72527	0	9.4812	94.8327	0	0	0	0.887359	2.57623	0	0	0	0	8.70765	0	0	1.25665	0	0.560948	29.7079	141.061	82.2339	142.546	96.5492	128.308	0	46.6294	0	0.27694	0	PC(O-22:0/22:3(10Z,13Z,16Z))	M+ACN+H	C52H100NO7P	Gloycerophospholipid	http://pubchem.ncbi.nlm.nih.gov/summary/summary.cgi?sid=160779955
0.32_833.4698m/z	833.47	0.319117	0.0850167	0	0	0	0	0	0	0	0	0	0	1318.44	1782.45	0	0	0	0	1150.11	0	0	0	0	0	0	0	0	0	0	0	0	139.18	189.331	8.71449	0	109.811	150.504	312.195	101.218	678.341	113.053	0	PG(22:6(4Z,7Z,10Z,13Z,16Z,19Z)/16:0)	M+K	C44H75O10P	Gloycerophospholipid	http://pubchem.ncbi.nlm.nih.gov/summary/summary.cgi?sid=123064671
4.73_730.5374m/z	730.537	4.72877	0.120733	0	58.4277	0.689152	12.3891	1.84198	0	139.082	0.613178	1.14222	94.8773	1.66929	0	2.48764	0	0	0	1.40544	0.00870619	36.742	32.8286	60.7315	18.1835	47.6855	31.747	32.4429	24.5965	37.7284	25.4644	17.5637	15.2414	30.0684	15.8233	41.2484	12.6303	24.5359	19.3972	23.3371	26.3109	30.3358	20.9351	PA(18:1(9Z)/17:0)	M+ACN+H	C38H73O8P	Gloycerophospholipid	http://pubchem.ncbi.nlm.nih.gov/summary/summary.cgi?sid=123066486
5.62_796.6180m/z	796.618	5.61812	0.3136	43513	14.2959	643.726	53.4562	27.7881	1175.36	12.5878	100.956	246.838	380.859	160.232	392.055	2024.27	144.164	248.908	484.244	139.041	242.817	54.3406	130.093	213.406	153.491	136.6	88.2829	139.455	73.6147	73.0919	164.251	106.6	173.258	127.3	110.434	102.447	110.745	107.031	123.274	115.187	84.1829	126.103	95.271	PE(P-18:0/21:0)	M+Na	C44H88NO7P	Gloycerophospholipid	http://pubchem.ncbi.nlm.nih.gov/summary/summary.cgi?sid=123062644
4.50_809.5773n	1620.18	4.5016	1.2308	365806	3224.1	3383.61	262.291	208.686	7082.19	1571.55	231.116	1650	3412.56	228.819	2881.97	227.495	2917.11	4801.68	1446.33	271.034	2925.43	49.2708	36.4053	107.904	96.6634	74.4448	33.4077	101.547	28.4773	33.1548	21.1311	28.2291	72.8055	10.5531	45.4864	33.5497	37.1193	6.33368	10.6826	31.587	44.0376	68.3657	25.1979	PI-Cer(d20:0/16:0)	M+H-2H2O, M+K, 2M+H	C42H84NO11P	Gloycerophospholipid	http://pubchem.ncbi.nlm.nih.gov/summary/summary.cgi?sid=160780304
3.26_608.4654m/z	608.465	3.25652	0.20645	0	0	0	49.2105	0	0	0	75.4385	47.2357	0	90.3012	29.8152	138.676	0	0	12.6974	5.75479	198.998	30.4292	14.3371	12.9534	16.7459	2.39758	36.4286	9.56591	8.85497	30.296	58.3709	21.2495	28.2648	9.28101	16.2797	1.55067	26.1175	35.0146	44.0121	19.6403	0	19.1276	21.1378	PA(P-16:0/13:0)	M+NH4	C32H63O7P	Gloycerophospholipid	http://pubchem.ncbi.nlm.nih.gov/summary/summary.cgi?sid=123067237
5.27_749.5590n	1517.19	5.26952	0.426467	457.312	679.61	2579.14	439.385	830.305	0	36449.8	2270.57	1735.02	788.599	866.102	60.3702	1014.85	0	737.874	453.79	814.083	403.959	686.767	1297.96	817.582	1114.18	1098.82	758.64	703.288	1229.08	736.951	659.948	581.281	83.6449	93.5002	66.1583	402.281	69.8155	109.176	1170.51	129.358	704.852	860.087	656.462	PS(O-16:0/18:0)	M+K, 2M+NH4	C40H80NO9P	Gloycerophospholipid	http://pubchem.ncbi.nlm.nih.gov/summary/summary.cgi?sid=123063728
0.60_568.3376m/z	568.338	0.596283	0.30575	0	0	2326.19	303.081	900.686	0	650.682	783.868	965.706	0	965.609	1511.95	774.499	36.483	0	1000.36	1110.75	141.931	291.867	573.531	366.179	597.852	261.589	291.778	710.786	258.478	623.163	332.181	473.494	651.756	360.88	287.702	130.164	1020.16	318.607	668.094	484.515	49.5083	1076.87	345.467	PC(22:6(4Z,7Z,10Z,13Z,16Z,19Z)/0:0)	M+H	C30H50NO7P	Gloycerophospholipid	http://pubchem.ncbi.nlm.nih.gov/summary/summary.cgi?sid=7983952
0.27_519.3316n	542.321	0.269117	0.212883	0	0	0	0	0	1108.35	0	0	0	0	6.48801	15.5687	0	25753.7	0	0	10.7413	0	0	0	0	0	0	0	122.496	0	0	0	0	45.1227	58.781	0	0	59.1127	80.3353	9.36685	3.36858	18.8774	10.8421	0	PC(18:2(9Z,12Z)/0:0)	M+Na, M+K	C26H50NO7P	Gloycerophospholipid	http://pubchem.ncbi.nlm.nih.gov/summary/summary.cgi?sid=7983931
13.14_962.7052m/z	962.705	13.1437	0.277883	0	0	0.188395	0.0109664	599.945	27.2527	0	2.69285	288.252	0	0	0.491719	0.0228469	0	0	0.515455	0	0	0	0	0	0	0	0	0	0	0	0	0	34.7449	96.4708	36.8465	43.4632	46.655	40.8726	0	0.976741	0	0	0	PI(P-20:0/21:0)	M+ACN+H	C50H97O12P	Gloycerophospholipid	http://pubchem.ncbi.nlm.nih.gov/summary/summary.cgi?sid=123066156
6.56_835.6071n	836.614	6.55677	0.6329	3856.99	6734.31	11422.7	35775.1	4906.77	30784.2	40286.9	11503	6256.22	12001.7	15549.7	10435.8	34369	7111.48	5966.21	23086.1	5831.69	7370.68	11129.7	12907.4	11173.5	17920.9	13050.9	10499.9	15306.1	12747.2	9755.68	17770.5	14090.3	12163.4	3839.93	7272.29	4369.02	7490.05	6935.53	14364.8	13392.5	17305.3	18101	15377.5	PC(20:5(5Z,8Z,11Z,14Z,17Z)/20:0)	M+H, M+Na	C48H86NO8P	Gloycerophospholipid	http://pubchem.ncbi.nlm.nih.gov/summary/summary.cgi?sid=123061232
2.72_781.5604n	1564.12	2.71575	0.8608	823025	0	153.196	0	0	21905.8	0	0	0	0	0	0	0	134.797	0	0	0	0	0	0	105.78	32.8692	0	0	0	0	0	0	0	1374.56	1826.79	2288.1	1879.87	3058.23	3000.45	15.8124	87.6997	0	0	0	PC(22:4(7Z,10Z,13Z,16Z)/14:0)	M+NH4, M+K, 2M+H	C44H80NO8P	Gloycerophospholipid	http://pubchem.ncbi.nlm.nih.gov/summary/summary.cgi?sid=123061356
3.51_741.5659n	742.573	3.50582	0.50505	34581.4	0	177.01	21.1169	0	211.89	0	34.8948	3.35135	0	8.93239	19.1963	0	72.5904	0	0	0	57.7723	35.3373	1.57523	6.96015	1.34685	0	20.6516	3.20343	0	35.8199	33.3819	52.4568	1.56539	26.5366	25.1697	4.69306	8.17863	9.25144	75.6601	7.55756	0	11.1813	89.0272	PC(16:1(9Z)/P-18:1(11Z))	M+H, 2M+H	C42H80NO7P	Gloycerophospholipid	http://pubchem.ncbi.nlm.nih.gov/summary/summary.cgi?sid=160780013
5.71_774.5450m/z	774.545	5.71027	0.0207167	5475.8	33.5314	0	6.38115	16.1086	2.05366	4.89957	8.24579	0	0.361092	2.49209	3.77248	19.7432	0	4.54875	0	1.03403	0	5.34825	3.6306	48.6989	10.8218	2.31234	9.62394	10.8952	0.25033	2.41242	5.30371	3.25247	0.910177	0.00812953	3.53713	0.579992	1.411	0.363774	6.37535	1.05045	0.000314311	5.48643	0.51713	PA(P-18:0/22:6(4Z,7Z,10Z,13Z,16Z,19Z))	M+ACN+H	C43H73O7P	Gloycerophospholipid	http://pubchem.ncbi.nlm.nih.gov/summary/summary.cgi?sid=123067325
5.68_772.6185m/z	772.618	5.67527	0.170717	10469.3	10.2555	4.72263	2.02156	10.1973	0	0.17372	6.31862	0	5.16688	12.3177	36.2545	66.8208	0	5.00484	46.5163	10.1892	0	26.8187	15.1511	16.7339	33.832	22.3259	11.6403	22.0668	30.0788	13.215	14.9519	20.3275	22.1677	10.0438	7.23697	23.7481	13.3323	21.2065	33.2562	13.2061	20.6542	30.3134	13.8112	PA(O-20:0/19:1(9Z))	M+ACN+H	C42H83O7P	Gloycerophospholipid	http://pubchem.ncbi.nlm.nih.gov/summary/summary.cgi?sid=123067200
13.04_730.5873n	695.573	13.0444	0.562183	0	0	5.83293	55.2974	23132.4	8.31771	36.9331	0	22856.7	0	0	0	0	0	0	0	0	0	27.2535	106.649	740.893	422.893	17.0852	141.443	13.3242	9.9533	2.71934	8.47645	6.93557	3405.3	2605.58	1701.18	1042.08	4307.3	2509.12	122.208	462.641	78.7523	254.154	22.8287	PA(P-18:0/21:0)	M+H-2H2O, M+H	C42H83O7P	Gloycerophospholipid	http://pubchem.ncbi.nlm.nih.gov/summary/summary.cgi?sid=123067286
12.85_880.7162m/z	880.716	12.8522	0.170733	302206	0	36.9138	4.50965	332.624	255.552	169.469	0	33.8915	0	0	0	0	25.2758	41.9139	5.46686	0	0	625.937	208.266	691.224	213.823	550.568	317.652	705.451	301.835	604.337	405.754	556.305	374.339	347.471	591.858	649.431	444.734	639.877	206.387	354.206	151.112	444.323	285.005	PC(22:1(13E)/22:1(13E))	M+H-H2O	C52H100NO8P	Gloycerophospholipid	http://pubchem.ncbi.nlm.nih.gov/summary/summary.cgi?sid=7983595
5.80_793.5958n	794.603	5.80313	1.45083	56319.8	45754.9	5433.7	34605.7	37545.1	17830.3	31222.2	39052.7	7015.59	60798.8	54597.4	7994.7	43058.9	7481.58	57732.2	4567.05	65503	17103.8	21145.9	41223.8	37944.5	42400.5	38436.4	25544	32004.8	28830.7	21737.3	31531.8	27466	32938.5	19104.5	17959.1	19227.9	19762.7	18764.3	32626.4	19035.4	25710.2	36833.5	22902.3	PC(O-18:1(9Z)/20:4(8Z,11Z,14Z,17Z))	M+H, M+Na, 2M+H	C46H84NO7P	Gloycerophospholipid	http://pubchem.ncbi.nlm.nih.gov/summary/summary.cgi?sid=160779970
6.68_733.5635n	756.553	6.6782	0.362883	0	0.20792	0	0.0285219	0.485735	0	6283.7	0.000689408	0	0.0778525	0	0	0	0	0.17693	0	0	0	51.857	12.9581	16.7576	29.1261	6.63504	21.7137	25.6718	0.70521	11.416	50.1679	45.5571	22.9185	9.48313	15.8973	27.1373	32.8233	21.9679	38.3629	3.63255	0.461823	19.5051	19.6919	PE(17:0/18:0)	M+Na, 2M+H	C40H80NO8P	Gloycerophospholipid	http://pubchem.ncbi.nlm.nih.gov/summary/summary.cgi?sid=123062458
12.91_681.5912m/z	681.591	12.9087	0.206433	0	0	0	504.442	2.33772	0	0	0	4.02439	0	0	0	0	0	0	0	0	0	0	0	0	0	0	12.8048	0	0	0	0	8.9765	123.576	33.8374	281.116	85.7132	117.495	163.448	0	334.891	0	0	165.385	PE(O-16:0/O-16:0)	M+NH4	C37H78NO6P	Gloycerophospholipid	http://pubchem.ncbi.nlm.nih.gov/summary/summary.cgi?sid=14714329
3.41_796.5843m/z	796.584	3.41295	0.469333	22842.4	0	222.804	0	0	0	0	0	0	0	0	0	0	274.548	0	0	0	0	0	0	108.047	14.716	0	0	0	0	0	0	0	380.734	417.502	345.469	263.998	583.939	545.028	9.96177	57.048	0	0	0	PA(18:3(9Z,12Z,15Z)/22:0)	M+ACN+H	C43H79O8P	Gloycerophospholipid	http://pubchem.ncbi.nlm.nih.gov/summary/summary.cgi?sid=123066579
3.81_905.5127m/z	905.513	3.81155	0.270033	0	1487.36	0	0	0	0	506.531	0	0	2202.49	0	0	0	0	0	0	0	0	81.0074	31.1795	249.411	222.175	101.934	30.5028	213.872	70.9844	42.1453	107.481	83.1916	104.643	123.39	59.9257	43.3996	58.4572	56.1773	22.8702	30.7097	38.5389	334.377	144.816	PI(18:4(6Z,9Z,12Z,15Z)/20:2(11Z,14Z))	M+Na	C47H79O13P	Gloycerophospholipid	http://pubchem.ncbi.nlm.nih.gov/summary/summary.cgi?sid=123065433
0.28_516.3067m/z	516.307	0.27625	0.185	0	0	0	0	0	0	0	0	0	0	14.161	22.2734	0	1721.18	0	0	0	0	0	0	0	0	0	0	10.2616	0	0	0	0	10.6693	9.42115	0	0	6.61371	11.5556	0	193.158	4.65728	0.671908	0	PC(16:1(9Z)/0:0)	M+Na	C24H48NO7P	Gloycerophospholipid	http://pubchem.ncbi.nlm.nih.gov/summary/summary.cgi?sid=7983918
4.35_794.5672m/z	794.567	4.34517	0.127867	38.0724	0	152.63	304.257	71.2152	137.484	0	218.931	183.056	0	160.561	5.50216	101.767	776.452	0	17.0146	123.618	170.833	68.7053	51.2173	168.316	135.415	33.5213	152.345	115.501	37.9849	116.031	226.004	78.6167	76.8223	35.1668	89.9531	21.8625	78.5356	105.327	150.667	98.1638	15.6489	124.407	150.794	PE(16:0/22:2(13Z,16Z))	M+Na	C43H82NO8P	Gloycerophospholipid	http://pubchem.ncbi.nlm.nih.gov/summary/summary.cgi?sid=123061759
4.07_753.5867m/z	753.587	4.07443	0.5479	8824.62	5.68321	222.485	28.0043	239.134	1.73117	3.36423	12.4451	18.7012	4.17742	28.2473	44.1888	13.5898	0	0	13.2834	9.92879	9.21849	39.3417	259.422	33.8008	174.454	231.038	29.8338	71.5757	206.075	47.9815	20.7135	17.3662	354.336	108.828	94.1104	97.7778	75.6936	57.9929	30.3754	24.6008	38.7912	55.455	12.7017	PE-Cer(d14:1(4E)/25:0)	M+Na	C41H83N2O6P	Gloycerophospholipid	http://pubchem.ncbi.nlm.nih.gov/summary/summary.cgi?sid=160780203
4.81_735.5667m/z	735.567	4.80735	0.397883	0	48.5768	0.0965224	65.4717	7.03761	7462.38	2.04273	26.7017	0	22.9965	0	0	0	3000.48	0	0	0	0	146.01	99.1166	375.815	195.317	163.317	42.2252	137.2	272.23	120.417	296.848	299.23	207.239	173.777	230.462	232.033	139.5	191.828	347.53	73.0645	164.449	321.652	742.243	PE(20:0/14:1(9Z))	M+NH4	C39H76NO8P	Gloycerophospholipid	http://pubchem.ncbi.nlm.nih.gov/summary/summary.cgi?sid=123062070
15.35_967.6912m/z	967.691	15.3489	0.0707167	81.9574	14.9883	17.7898	8.89179	3.72995	4.08653	1.18625	59.6495	1.79563	8.77607	5.26245	3.31896	8.01895	0.785311	7.10302	3.0308	47.5282	3.17825	0	0	0	0	0	0	0	0	0	0	8.95508	0	5.03333	175.931	7.62389	0	0	0	173.738	0	0	254.913	PI-Cer(t18:0/24:0(2OH))	M+ACN+H	C48H96NO13P	Gloycerophospholipid	http://pubchem.ncbi.nlm.nih.gov/summary/summary.cgi?sid=160780320
6.03_819.6122n	820.62	6.031	0.5979	1719.89	3285.21	420.395	2395.02	3043.61	5785.04	1201.18	2194.18	2098.72	3558.35	3726.18	306.477	919.478	1471.7	3387.55	336.492	2130.76	5284.85	2198.13	3037.06	2470.4	3209.3	3222.41	1826.57	3455.93	2269.8	1709.06	2396.21	2179.38	2349.16	1122.94	1357.72	1272.48	1277.73	1123.76	1986.13	1515.45	1619.25	2914.33	1371.1	PC(P-20:0/20:5(5Z,8Z,11Z,14Z,17Z))	M+H, M+Na	C48H86NO7P	Gloycerophospholipid	http://pubchem.ncbi.nlm.nih.gov/summary/summary.cgi?sid=123061567
6.98_740.5535m/z	740.553	6.9768	0.270033	0	441.719	0	0	197.393	0	0	571.169	0	1.00853	0.104698	0	0.373306	0	1107.8	0.824846	781.765	0	159.329	236.945	135.402	228.642	126.644	101.65	212.139	82.6662	75.3134	65.4353	167.57	75.3136	76.0489	69.9881	82.9385	45.9481	35.9736	164.197	0	78.8507	157.264	67.6706	PC(14:0/P-18:0)	M+Na	C40H80NO7P	Gloycerophospholipid	http://pubchem.ncbi.nlm.nih.gov/summary/summary.cgi?sid=160780005
6.76_844.6234m/z	844.623	6.75607	0.163583	0	0	183.542	0	0	7.91889	0.0107152	0	127.461	0	52.7272	380.743	176.104	129.519	0	41.8547	0	98.9121	51.2074	79.1332	46.7536	57.5014	75.1349	12.4781	119.973	43.9733	38.7392	21.4457	25.761	70.567	37.1482	54.7182	64.9682	29.1479	30.4739	33.9022	36.1534	30.6052	90.0602	10.7132	PC(20:0/22:6(4Z,7Z,10Z,13Z,16Z,19Z))	M+H-H2O	C50H88NO8P	Gloycerophospholipid	http://pubchem.ncbi.nlm.nih.gov/summary/summary.cgi?sid=7983515
4.65_865.6519n	830.638	4.6509	0.24145	279.943	1.91754	0.285717	0.26959	0.735931	0.395374	1.37971	3.25363	0.906507	1.97215	0.79874	0	0.388847	0	0	2.5401	0.838405	0	6.4138	8.83324	7.58436	4.54477	4.61828	0.908855	1.49175	6.40359	1.39993	6.1385	7.45454	4.15722	2.53356	3.93098	5.07981	8.84212	7.53808	5.44155	4.0844	4.17943	0.668194	5.91447	PC(20:3(5Z,8Z,11Z)/22:1(13Z))	M+H-2H2O, M+K	C50H92NO8P	Gloycerophospholipid	http://pubchem.ncbi.nlm.nih.gov/summary/summary.cgi?sid=160779910
12.52_863.6230n	905.707	12.5179	0.0778667	2936.05	0	0	0	27.2699	3.22361	0.0745257	0	0	0	0	0	0	0	0	0	0	0	65.7489	14.7103	49.9426	24.3759	43.99	22.8648	41.8746	11.3223	33.5739	20.3008	26.4167	63.1467	131.885	123.119	147.08	54.4816	108.384	0	17.2684	0	21.9408	6.61277	PI-Cer(d18:1/22:0)	M+H-H2O, M+ACN+H	C46H90NO11P	Gloycerophospholipid	http://pubchem.ncbi.nlm.nih.gov/summary/summary.cgi?sid=14714480
3.85_742.5350m/z	742.535	3.85442	0.277167	630.657	0	718.173	70.1713	5.94371	0	0	119.407	8.40284	0	23.3815	18.1544	0	0	0	0	0	476.699	134.773	5.36596	29.6307	7.90082	0	78.7538	18.2424	0	150.01	129.153	175.91	9.37199	90.1389	76.5107	21.027	28.8233	36.5174	267.081	29.8994	0	55.7592	292.396	PS(14:0/21:0)	M+H-2H2O	C41H80NO10P	Gloycerophospholipid	http://pubchem.ncbi.nlm.nih.gov/summary/summary.cgi?sid=123062770
6.98_812.5179m/z	812.518	6.9768	0.1986	0	332.452	0	0	173.299	0	0	155.638	0	270.083	0	0	0	0	28.6155	0	63.8626	0	123.808	255.383	104.881	138.915	157.832	113.989	37.1182	145.293	104.364	36.6346	97.0734	0	0	0	25.7724	0	0	40.4854	2.38068	127.653	82.6553	95.2727	PS(P-16:0/20:1(11Z))	M+K	C42H80NO9P	Gloycerophospholipid	http://pubchem.ncbi.nlm.nih.gov/summary/summary.cgi?sid=123063760
7.68_795.6131n	796.62	7.68113	1.01008	3106.71	28570.3	1075.74	2244.65	23337.7	2654.77	1083.88	17432.7	962.768	37111.9	1478.4	671.233	1367.88	1097.86	38422.5	510.458	46347.9	404.045	10600.1	14017.3	14598.2	11075.4	9920.48	7377.55	13533.7	9964.35	6514.87	10288	11445.4	8014.61	5353.49	5306.98	6331.24	8203.78	7424.6	6127.24	4837.2	7874.99	10921.3	7581.78	PC(P-18:1(11Z)/20:2(11Z,14Z))	M+H, M+Na, 2M+H	C46H86NO7P	Gloycerophospholipid	http://pubchem.ncbi.nlm.nih.gov/summary/summary.cgi?sid=160779992
9.17_769.5544m/z	769.554	9.17482	0.362883	0	109.525	0	0	0	0	0	191.998	0	0	0	0	0	0	0	0	0	0	56.231	17.6935	8.69772	9.99746	22.5586	17.0343	0	10.1545	16.1491	2.7567	4.82339	0	0	3.53274	9.34339	0	0	6.84507	0	12.7213	0	6.12041	PA(22:0/22:6(4Z,7Z,10Z,13Z,16Z,19Z))	M+H-2H2O	C47H81O8P	Gloycerophospholipid	http://pubchem.ncbi.nlm.nih.gov/summary/summary.cgi?sid=123066204
4.97_717.5888m/z	717.589	4.97093	0.433617	378.301	223.181	253.167	0	0	0	118.347	0	997.247	180.365	0	819.489	45.6505	0	167.767	535.124	0	206.381	427.211	287.564	832.657	346.053	245.915	353.049	424.287	51.1266	85.1147	432.113	78.4512	167.055	130.255	120.979	416.455	492.36	366.902	193.869	135.946	7.86958	67.8405	205.924	PE-Cer(d16:1(4E)/22:0)	M+H	C40H81N2O6P	Gloycerophospholipid	http://pubchem.ncbi.nlm.nih.gov/summary/summary.cgi?sid=160780214
4.86_731.4991m/z	731.499	4.86448	0.362883	0	0	292.596	1.87757	4.6182	0	0.998702	1.1017	370.479	0	3.23606	7.84185	1.17995	0	0	0	1.43083	317.66	52.6128	47.2656	37.2948	31.9032	73.74	55.0126	38.3048	36.1697	51.5946	45.9656	19.0295	20.8642	27.6845	16.5839	38.0908	14.3431	63.0524	25.2929	33.1275	42.2581	33.7629	24.3219	PA(P-18:0/20:4(5Z,8Z,11Z,14Z))	M+Na	C41H73O7P	Gloycerophospholipid	http://pubchem.ncbi.nlm.nih.gov/summary/summary.cgi?sid=123067326
4.22_756.5525m/z	756.553	4.21658	1.30152	1280.13	26644.9	3753.15	17971.3	7304.53	7569.53	25825.6	21682.4	8492.79	48345.3	14062	206.519	15241.1	3151.37	26305.9	19168.6	10017.1	5093.92	24014.5	8098.77	12133.2	8754.4	8521.29	8408.69	9000.86	9950.62	13243	14048.6	25599.3	4435.66	9063.96	9670.63	8256.16	5581.25	6351.27	24645.9	8033.1	10958.2	13935.4	34255.6	PC(18:2(9Z,12Z)/16:1(9Z))	M+H	C42H78NO8P	Gloycerophospholipid	http://pubchem.ncbi.nlm.nih.gov/summary/summary.cgi?sid=123060908
5.71_822.5994m/z	822.599	5.71027	0.277167	5211.59	233.045	5.20644	446.843	177.756	358.333	31.5176	282.609	0	289.873	311.526	123.259	236.762	67.0783	37.1417	133.597	122.199	16.1778	207.018	284.644	343.213	476.628	263.124	310.349	348.663	201.878	335.002	503.741	235.911	274.021	77.5366	173.515	63.4066	213.627	211.333	469.548	310.675	265.271	345.307	308.301	PC(17:0/20:2(11Z,14Z))	M+Na	C45H86NO8P	Gloycerophospholipid	http://pubchem.ncbi.nlm.nih.gov/summary/summary.cgi?sid=123060801
7.70_822.6362m/z	822.636	7.69542	0.668617	6482.08	4451.29	452.74	728.106	3242.54	1988.02	480.714	3561.85	480.966	5207.42	721.608	378.63	965.002	236	4675.95	1098.64	4733.7	350.081	1918.09	2448.5	2762.35	2694.41	2403.1	1701.17	3972.84	2037.73	1358.88	1954.98	1828	2136.14	1027.2	1309.93	1230.71	1699.36	1381.09	1060.18	1377.48	1671.25	3313.88	1260.25	PC(O-20:0/18:2(9Z,12Z))	M+Na	C46H90NO7P	Gloycerophospholipid	http://pubchem.ncbi.nlm.nih.gov/summary/summary.cgi?sid=123061467
10.79_811.6056n	776.592	10.7892	0.576467	9114.73	1217.18	0.136601	0	19.0678	0	0	758.365	99.314	0	0	0	0	0	1187.72	0	726.776	0	567.3	685.553	570.561	1031.2	835.199	466.926	501.138	706.893	581.403	246.804	320.626	430.574	26.1084	100.807	240.674	117.009	53.1524	598.912	105.785	531.814	1107.03	280.327	PC(18:3(9Z,12Z,15Z)/20:0)	M+H-2H2O, M+ACN+H	C46H86NO8P	Gloycerophospholipid	http://pubchem.ncbi.nlm.nih.gov/summary/summary.cgi?sid=123060976
3.85_819.5997n	802.596	3.84727	0.312883	3376.24	20.1522	9.37262	20.5098	15.6464	111.485	16.6641	18.0581	6.36759	31.5846	11.9425	14.0396	9.63084	143.552	10.2563	8.44336	12.064	3.66124	14.458	20.6193	21.3565	19.0931	10.3446	112.731	0.594387	12.6631	8.49173	12.0901	10.2675	75.5851	270.219	353.392	629.436	298.475	393.426	65.5867	96.5829	16.367	19.5487	18.4449	PS(17:0/21:0)	M+H-H2O, M+H	C44H86NO10P	Gloycerophospholipid	http://pubchem.ncbi.nlm.nih.gov/summary/summary.cgi?sid=123062908
6.50_917.5582m/z	917.558	6.50033	0.370033	0	661.38	632.792	423.52	648.779	0	155.586	261.986	112.006	982.21	0	333.542	0	0	1141.63	0	718.73	0	133.511	347.853	498.29	511.552	483.774	292.845	281.598	210.761	187.843	275.632	242.961	535.236	228.271	263.852	127.305	235.083	223.074	133.481	325.401	356.801	366.394	156.459	PI(20:2(11Z,14Z)/22:6(4Z,7Z,10Z,13Z,16Z,19Z))	M+H-H2O	C51H83O13P	Gloycerophospholipid	http://pubchem.ncbi.nlm.nih.gov/summary/summary.cgi?sid=123065575
4.03_788.5553m/z	788.555	4.02513	0.355733	94.2588	0	147.97	76.9584	16.5457	8171.66	0	131.081	55.5253	0	33.4744	207.666	3.55249	2341.95	0	24.7907	0	92.3463	665.079	852.109	823.535	670.42	806.883	492.499	412.471	715.649	389.994	409.802	368.867	18.3916	60.5448	26.4519	227.215	46.651	52.9673	720.728	33.245	241.517	555.328	506.371	PC(18:3(9Z,12Z,15Z)/P-18:1(11Z))	M+Na	C44H80NO7P	Gloycerophospholipid	http://pubchem.ncbi.nlm.nih.gov/summary/summary.cgi?sid=160780033
4.25_759.5781n	742.573	4.2523	0.5472	5728.41	345.691	573.912	1493.17	1268.5	19625.2	258.66	2016.09	2448.96	59.3755	2076.17	480.341	1491.24	14365.6	58.6713	2255.3	1437.63	218.584	3476.58	1798.66	3478.74	1761.01	1598.34	2628.91	2989.09	2170.17	3963.71	3256.82	2903.95	925.59	2298.31	2764.17	2287.4	1738.1	1657.31	4517.89	2362.43	1168.18	1763.82	4119.45	PE(15:0/22:1(11Z))	M+H-H2O, M+K	C42H82NO8P	Gloycerophospholipid	http://pubchem.ncbi.nlm.nih.gov/summary/summary.cgi?sid=123061716
3.05_774.5625m/z	774.563	3.05007	0.4486	387.781	0	2947.78	0	0	0	0	0	0	0	0	0	0	3097.43	0	0	0	0	2.39996	29.5643	44.1508	56.104	0	2.37715	0	8.74308	5.2123	0	0	275.391	796.044	774.74	1380.99	715.48	949.581	180.58	76.8713	12.9205	18.6071	37.769	PS(P-16:0/20:1(11Z))	M+H	C42H80NO9P	Gloycerophospholipid	http://pubchem.ncbi.nlm.nih.gov/summary/summary.cgi?sid=123063760
4.27_786.5059m/z	786.506	4.27373	0.2636	0.242192	40.0341	63.8582	9.21731	0.00587704	8.5491	0	0	133.406	17.7818	0.0233499	346.611	1.15e-06	0.684467	0	0	0	15.7026	81.9551	58.4506	17.0611	60.3922	37.932	57.4263	0	54.2617	39.8805	40.562	26.3905	0	0	0.121576	0	0.165952	0.0500799	60.263	0	0	5.19563	60.4939	PE(P-16:0/22:6(4Z,7Z,10Z,12E,16Z,19Z)(14OH))	M+Na	C43H74NO8P	Gloycerophospholipid	http://pubchem.ncbi.nlm.nih.gov/summary/summary.cgi?sid=123067379
8.54_751.5253m/z	751.525	8.54192	0.2343	10.7876	124.102	0	0	15.3336	0	0	171.131	0	38.133	0	0	0	0	0	0	13.7251	0	37.0932	7.04566	5.33545	38.5274	3.5355	23.5024	5.60262	12.8722	10.0053	29.0743	36.4994	1.44683	5.33339	15.6099	9.41336	0	0	8.14763	1.81539	6.44126	32.0185	75.4997	PA(21:0/17:2(9Z,12Z))	M+Na	C41H77O8P	Gloycerophospholipid	http://pubchem.ncbi.nlm.nih.gov/summary/summary.cgi?sid=123066844
12.55_876.6825m/z	876.683	12.5465	0.1993	12067.5	0	0	0	177.937	0	0	0	0	0	0	0	0	0	89.9232	0	142.323	0	320.633	587.24	474.634	531.204	574.105	290.865	1141.33	250.826	352.529	341.915	353.739	862.5	378.085	461.763	388.199	463.85	397.347	293.677	337.758	366.846	873.16	207.246	PC(O-24:0/18:3(6Z,9Z,12Z))	M+Na	C50H96NO7P	Gloycerophospholipid	http://pubchem.ncbi.nlm.nih.gov/summary/summary.cgi?sid=160779956
0.31_503.3087m/z	503.309	0.311967	0.0778667	0.0726755	0	0	0	0	180.396	0	0	0	0	0	0	0	85.8579	0	0	0	0	0	0	0	0	0	0	0	0	0	0	0	11.0098	11.9691	0.491553	0	4.78149	5.3268	39.9301	56.9144	99.0565	7.3199	0	PA(21:0/0:0)	M+Na	C24H49O7P	Gloycerophospholipid	http://pubchem.ncbi.nlm.nih.gov/summary/summary.cgi?sid=123067347
7.30_793.5954n	794.603	7.30397	1.00295	6429.82	6523.6	263.976	12050.5	7839.6	592.218	1000.83	5714.04	503.855	8416.62	13287.4	1544.61	20529.6	67.4858	9597.32	15920.8	14026.1	46.3084	5815.59	11262.6	9282.72	9331.49	7746.89	5210.54	8711.96	5866.24	4833.26	6658.63	8674.24	6401.15	4012.62	4150.51	5794.1	4154.11	3784.69	7107.17	3097.04	6770.96	7298.95	6287.35	PC(20:3(5Z,8Z,11Z)/P-18:1(11Z))	M+H, M+Na	C46H84NO7P	Gloycerophospholipid	http://pubchem.ncbi.nlm.nih.gov/summary/summary.cgi?sid=160780045
6.45_790.5357m/z	790.536	6.45033	0.3986	0	37.2947	21.7468	55.885	33.421	180.677	148.223	12.2897	0	47.145	2565.64	1122.51	1496.63	0	7.73328	1886.52	12.1541	0	330.307	999.557	668.716	560.792	880.828	446.135	194.491	646.145	585.744	443.695	456.633	9.39753	23.4898	29.3342	221.254	20.8092	110.833	618.994	16.0044	392.271	348.266	353.91	PE(18:4(6Z,9Z,12Z,15Z)/20:0)	M+Na	C43H78NO8P	Gloycerophospholipid	http://pubchem.ncbi.nlm.nih.gov/summary/summary.cgi?sid=123062003
4.88_764.5544m/z	764.554	4.87807	0.213583	171.617	33.2176	2664.64	106.618	39.3872	150.39	1.3176	64.729	4525.79	0	73.5453	155.584	0	28.5968	0	31.4552	9.48455	4723.09	744.385	1130.92	1630.38	1072.49	1386.62	650.37	1176.89	1042.56	565.452	691.168	754.814	347.168	289.582	170.279	380.635	160.956	151.431	961.953	449.33	736.22	1334.8	881.211	PE(P-20:0/17:2(9Z,12Z))	M+Na	C42H80NO7P	Gloycerophospholipid	http://pubchem.ncbi.nlm.nih.gov/summary/summary.cgi?sid=123062659
5.71_768.5542m/z	768.554	5.71027	0.1493	202.29	140.483	0	139.171	63.7152	2383.65	126.368	72.4813	104.257	25.5818	5.22358	187.644	75.2102	1610.42	28.4466	277.665	8.70092	644.193	394.912	484.079	478.003	273.95	403.116	414.733	348.185	409.726	361.434	210.362	225.056	156.613	234.412	294.69	295.202	172.82	344.281	419.278	173.251	299.682	313.139	313.792	PE-NMe2(16:0/18:1(9Z))	M+Na	C41H80NO8P	Gloycerophospholipid	http://pubchem.ncbi.nlm.nih.gov/summary/summary.cgi?sid=14714282
8.00_837.6239n	838.63	8.00117	0.618633	267.475	14401.1	87.8834	736.343	9615.6	151.046	166.766	11718.2	0	26988.1	1288.93	1062.33	1489.74	28.2769	8589.76	627.809	13130.2	188.135	3487.89	5844.82	5844.48	5727.9	4540.45	2036.61	4276.87	3731.32	2720.09	6773.09	8253.55	5786.26	2584.95	4624.95	2852.7	3845.01	2994.2	4606.31	3536.56	5955.45	6417.4	10532.7	PC(18:4(6Z,9Z,12Z,15Z)/22:0)	M+H, M+Na, 2M+H	C48H88NO8P	Gloycerophospholipid	http://pubchem.ncbi.nlm.nih.gov/summary/summary.cgi?sid=123061014
0.32_921.5214m/z	921.521	0.319117	0.0850167	0	0	0	0	0	0	0	0	0	0	393.705	497.542	0	0.434726	0	0	29.8197	0	0	0	0	0	0	0	0	0	0	0	0	86.0648	121.888	0	2.21108	79.7723	74.0019	258.095	58.5194	327.079	84.6664	0	PA(20:3(8Z,11Z,14Z)/0:0)	2M+H	C23H41O7P	Gloycerophospholipid	http://pubchem.ncbi.nlm.nih.gov/summary/summary.cgi?sid=123067343
6.46_770.6025m/z	770.602	6.45747	0.575767	0	853.43	4418.1	1484.89	590.973	454.681	5936.51	548.386	5297.81	998.913	549.895	3302.1	406.9	3290.9	589.274	292.878	700.728	3376.14	2877.05	2361.28	2739.58	1549.65	2355.86	1497.07	2206.1	2836.54	1824.28	3407.86	2536.24	1377.67	779.711	1043.58	1214.45	1009.59	974.625	2145.84	965.312	1447.1	1466.67	2194.71	PE(O-16:0/21:0)	M+Na	C42H86NO7P	Gloycerophospholipid	http://pubchem.ncbi.nlm.nih.gov/summary/summary.cgi?sid=123062523
13.28_935.6846m/z	935.685	13.2787	0.277167	0	0.0476593	1.73459	4.19785	645.223	0	0	0.339055	326.358	0.0420682	0.466183	1.5897	1.09733	0	0	0.903006	0	0	3.02022	2.66117	1.84749	1.85438	0	11.4819	0	0	0.356559	0	0	56.0938	283.296	150.506	255.93	140.106	254.85	7.1328	53.5925	7.99021	0.900851	0.215896	PC(O-15:0/0:0)	2M+H	C23H50NO6P	Gloycerophospholipid	http://pubchem.ncbi.nlm.nih.gov/summary/summary.cgi?sid=14713946
10.28_823.6445n	824.652	10.2842	0.60435	943.481	3789.31	0	16.3962	0	251.858	5.47961	3047.44	58.5083	9.37866	0	0	0	7.31436	4393.28	0	4042.12	0	1057.46	974.578	1653.78	909.796	952.327	637.664	2167.73	771.941	700.477	862.136	1083.31	1078.86	410.949	753.626	667.576	1040.03	926.403	202.656	608.082	794.072	1610.34	618.808	PC(22:2(13Z,16Z)/P-18:1(11Z))	M+H, M+Na	C48H90NO7P	Gloycerophospholipid	http://pubchem.ncbi.nlm.nih.gov/summary/summary.cgi?sid=160780059
5.85_766.5404m/z	766.54	5.85313	0.142167	33.568	746.342	6.758	669.894	602.044	1154.3	2475.97	818.419	582.267	856.223	959.596	0.00560891	753.578	792.093	729.573	20.9349	667.195	3577.6	753.712	1613.14	2060.32	1065.5	1220.21	779.369	626.7	1162.67	929.2	915.887	1139.69	310.2	253.704	239.599	495.931	208.083	327.904	966.42	244.841	1030.17	1257	1197.92	PS(20:0/17:2(9Z,12Z))	M+H-2H2O	C43H80NO10P	Gloycerophospholipid	http://pubchem.ncbi.nlm.nih.gov/summary/summary.cgi?sid=123063182
10.14_849.6600n	850.667	10.142	0.825067	1237.75	5296.69	4.05645	504.231	0	230.01	0	3973.79	107.316	538.31	337.871	186.18	328.222	0	5850.37	123.797	5179.01	101.553	907.268	1107.76	2175.11	1675.91	1614.09	1038.91	3217.65	1057.89	833.837	951.388	1083.5	2240.36	620.027	1178.62	821.487	1317.1	1027.05	332.935	900.651	973.53	3465.45	667.534	PC(P-20:0/22:4(7Z,10Z,13Z,16Z))	M+H, M+Na	C50H92NO7P	Gloycerophospholipid	http://pubchem.ncbi.nlm.nih.gov/summary/summary.cgi?sid=123061572
13.40_718.6099n	741.6	13.3994	0.3486	0	116.654	169.725	1153.3	0	129.787	0	1120.02	0	15.4584	44.2216	0	86.5815	0	0	69.3657	0	0	0	0	0	0	0	798.618	0	0	4.43004	0	16.2053	0	193.214	803.559	0	5.88482	2.45844	0	1370.79	0	0	362.591	TG(12:0/12:0/18:2(9Z,12Z))[iso3]	M+NH4, M+Na	C45H82O6	gloycerolipid	http://pubchem.ncbi.nlm.nih.gov/summary/summary.cgi?sid=135638325
6.82_791.6122m/z	791.612	6.82035	0.262883	0	27.6678	871.071	191.876	24.6355	542.126	1356.84	4.12649	1204.52	0	39.6647	768.58	2.96555	493.274	0	35.767	0	115.327	372.458	211.943	137.041	294.673	248.05	263.369	254.155	269.197	226.026	305.724	260.291	191.728	140.184	293.293	244.065	159.98	204.848	242.948	256.493	160.765	248.588	302.314	TG(12:0/12:0/22:5(7Z,10Z,13Z,16Z,19Z))[iso3]	M+Na	C49H84O6	gloycerolipid	http://pubchem.ncbi.nlm.nih.gov/summary/summary.cgi?sid=135638343
6.36_786.6604m/z	786.66	6.35817	0.170733	3738.68	0.985183	2.73131	256.342	2.74165	54.1983	0.0844443	2.36283	2.45897	5.77143	977.238	7.96721	1806.91	0.473995	4.28281	1209.51	3.11758	0.00111656	10.5955	10.8189	8.10443	2.13054	19.9938	5.20554	5.26342	16.2144	8.62656	4.01687	3.3615	9.96883	5.22159	6.87791	8.00878	4.9903	5.90456	8.75113	3.37471	7.67831	5.23	6.42249	TG(12:0/14:0/18:3(9Z,12Z,15Z))[iso6]	M+ACN+H	C47H84O6	gloycerolipid	http://pubchem.ncbi.nlm.nih.gov/summary/summary.cgi?sid=135638906
12.03_817.7051m/z	817.705	12.0343	0.526467	6009.64	169.961	0	0	17.8459	3954.85	1300.37	0	2.122	0	0	0	0	2712.28	12.7293	0	0	0	128.133	272.799	192.628	466.858	198.088	185.389	152.663	242.144	171.766	23.6142	36.9375	134.33	0	10.4404	71.4305	12.0375	5.11048	225.141	50.3082	204.074	271.742	30.4848	TG(12:0/18:0/22:5(7Z,10Z,13Z,16Z,19Z))[iso6]	M+H-2H2O	C55H96O6	gloycerolipid	http://pubchem.ncbi.nlm.nih.gov/summary/summary.cgi?sid=135639146
14.17_800.6883n	823.678	14.1681	1.15937	0	11463.1	19194.8	29354	1.28412	11866.7	1110.17	23340.5	1.23763	16580.6	18008.9	7970.68	11408	605.16	427.373	27269.4	590.131	9959.69	4529.47	3837.74	3396.46	2146.75	2374.03	12829.9	2939.72	5423.78	10606.4	8784.19	10702.3	3421.64	4389.79	17572.5	2640.04	2218.67	3186.41	4200.64	21138.6	5570.04	5011.44	16770.6	TG(12:0/18:1(9Z)/18:2(9Z,12Z))[iso6]	M+NH4, M+Na, M+K	C51H92O6	gloycerolipid	http://pubchem.ncbi.nlm.nih.gov/summary/summary.cgi?sid=135639148
13.27_888.7973m/z	888.797	13.2716	0.0993	0	0	0	0	93.2114	0	0	0	18.716	0	0	0	0	0	0	0	0	0	0.396357	0.0503148	0.893586	0	0	6.02007	0	0	0.0428592	0	0.391144	12.6268	52.6607	45.7951	76.0179	54.3642	55.942	0.41466	21.3505	0.0897515	0	0.526899	TG(12:0/19:0/22:3(10Z,13Z,16Z))[iso6]	M+NH4	C56H102O6	gloycerolipid	http://pubchem.ncbi.nlm.nih.gov/summary/summary.cgi?sid=135639249
15.65_885.7861m/z	885.786	15.6475	0.355733	25.7403	1856.39	3281.58	14025.7	2.86239	2.16332	0.714424	6893.11	0.0119478	3225.79	2782.86	2874.77	2877.07	0	428.369	3484.8	1802.17	3780.32	732.464	1087.67	309.753	271.767	262.457	955.348	344.335	582.585	916.737	595.039	1413.98	195.27	254.199	2317.88	335.589	220.513	246.346	637.978	3132.45	677.511	721.322	3632.53	TG(12:0/20:0/20:0)[iso3]	M+Na	C55H106O6	gloycerolipid	http://pubchem.ncbi.nlm.nih.gov/summary/summary.cgi?sid=135638363
13.68_905.7544m/z	905.754	13.6845	0.87435	4421.8	1053.43	1090.77	983.071	142240	301.712	13482	388.811	78125.9	120.41	193.556	222.898	218.515	17002.7	18.4778	144.012	19.9779	4.02163	266.004	250.013	595.658	232.95	264.203	143.981	311.33	102.818	247.405	157.557	169.522	1417.59	6650.58	6747.35	15234.4	5901.57	8606.46	251.402	2616.41	491.46	506.864	81.8233	TG(12:0/20:1(11Z)/22:3(10Z,13Z,16Z))[iso6]	M+Na	C57H102O6	gloycerolipid	http://pubchem.ncbi.nlm.nih.gov/summary/summary.cgi?sid=135639288
14.94_857.7040m/z	857.704	14.936	0.163583	0	465.777	453.825	876.725	0	1513.77	4.59041	47.7245	0	286.031	371.99	198.674	207.424	0	0	251.274	0	97.4936	534.386	619.556	239.388	280.28	316.667	535.161	514.059	634.357	1255.46	522.825	637.215	368.52	1065.07	1346.65	1640.36	476.3	475.682	333.89	1639.86	1314.02	570.651	1411.09	TG(12:0/20:5(5Z,8Z,11Z,14Z,17Z)/22:3(10Z,13Z,16Z))[iso6]	M+H-H2O	C57H94O6	gloycerolipid	http://pubchem.ncbi.nlm.nih.gov/summary/summary.cgi?sid=135639326
14.16_902.7354n	925.724	14.1609	0.440767	2509.34	33105	27024.7	27442.6	1495.8	90809.9	1397.1	1883.64	1264.08	22638.9	42475.9	29850.5	47026.3	1792.08	15606.7	35863.2	8910.35	44160.3	7265.54	6913.51	4353.89	6933.76	9768.67	11216.1	7666.67	4961.44	16710.6	10434.8	11342.7	12916.5	7856.79	6175.98	4185.82	8768.05	7221.51	11067.7	15441.8	19088.6	10762.1	7202.02	TG(12:0/22:2(13Z,16Z)/22:6(4Z,7Z,10Z,13Z,16Z,19Z))[iso6]	M+NH4, M+Na, M+K	C59H98O6	gloycerolipid	http://pubchem.ncbi.nlm.nih.gov/summary/summary.cgi?sid=135639351
12.73_830.7359n	853.722	12.7308	0.412883	103115	438.505	582.623	485.727	294.449	7.88422	15.6403	225.576	0.733268	648.012	367.688	568.271	961.034	0	0	681.134	0	1105.93	2632.08	1407.51	4834.09	1246.94	2989.3	1791.66	3402.59	1817.98	2369.41	1213.49	3037.71	995.613	630.228	1239.57	1567.71	1153.43	1049.57	1226.66	734.44	1178.59	2111.94	1127.28	TG(13:0/15:0/22:2(13Z,16Z))[iso6]	M+NH4, M+Na	C53H98O6	gloycerolipid	http://pubchem.ncbi.nlm.nih.gov/summary/summary.cgi?sid=135639440
15.23_867.7419m/z	867.742	15.2281	0.220733	0	59.9948	78.4868	368.797	0	0	0	25804	0	65.6418	137.212	15.079	24.3797	0	6.11969	7.93053	538.03	22.4071	20.842	6.86778	17.9945	5.95662	1.73164	28.8143	13.8961	3.0607	12.9676	31.7433	27.1622	17.9151	14.0012	46.2056	11.4944	24.6259	24.9751	4.61928	65.7502	20.4673	0.415366	20.9785	TG(13:0/18:2(9Z,12Z)/20:0)[iso6]	M+Na	C54H100O6	gloycerolipid	http://pubchem.ncbi.nlm.nih.gov/summary/summary.cgi?sid=135639638
10.81_897.6371m/z	897.637	10.8107	0.235017	1415.82	433.099	0	0	0	0	0	3.05805	0	0	0	0	0	0	0	0	0	0	54.2324	105.569	55.3482	165.485	79.0406	60.1801	33.3565	69.7136	35.9825	3.6516	12.8134	74.9377	4.54984	10.5234	50.9235	22.3577	0	57.4952	12.1488	56.0604	150.12	23.6466	TG(13:0/18:4(6Z,9Z,12Z,15Z)/22:5(7Z,10Z,13Z,16Z,19Z))[iso6]	M+K	C56H90O6	gloycerolipid	http://pubchem.ncbi.nlm.nih.gov/summary/summary.cgi?sid=135639701
15.23_869.7549m/z	869.755	15.2281	0.306433	7.28942	3955.15	4331.12	17785.8	0	31.4124	0	17531	0	3282.09	3249.7	2295.99	2635.36	0	1080.37	2329.56	1080.39	1675.06	897.016	1190.64	1076.93	666.054	588.195	964.769	1285.09	959.511	1456.11	1424.66	1499.37	593.799	1226.1	2724.01	1414.5	851.652	749.256	1450.22	3284.48	1276.55	790.72	4404.53	TG(13:0/19:0/19:1(9Z))[iso6]	M+Na	C54H102O6	gloycerolipid	http://pubchem.ncbi.nlm.nih.gov/summary/summary.cgi?sid=135639703
14.29_902.8258n	941.789	14.2888	0.284317	24.8307	143.904	153.322	124.71	20.41	2000.48	1238.36	1064.87	406.031	198.758	189.787	139.314	184.627	3239.02	122.828	190.19	0.0762011	116.854	40.2884	38.288	0	48.6147	24.8399	50.5429	73.5448	382.629	83.6346	85.0978	37.0704	104.811	317.793	167.164	201.481	455.438	89.3436	10.4373	332.04	666.362	299.292	9.03804	TG(13:0/20:0/22:1(11Z))[iso6]	M+K, M+ACN+H	C58H110O6	gloycerolipid	http://pubchem.ncbi.nlm.nih.gov/summary/summary.cgi?sid=135639739
14.96_919.7731m/z	919.773	14.9646	0.20645	0	1431.95	1458.38	1562.33	0	0	0	224.828	0	713.06	1527.27	684.268	862.036	0	2085.8	1141.53	0	1037.95	91.4214	95.0559	3.19116	78.6789	36.8456	293.24	112.987	72.7781	254.337	186.021	90.3646	80.0012	218.292	217.604	217.945	141.65	129.887	70.6007	302.035	307.445	20.5611	74.6845	TG(13:0/20:3(8Z,11Z,14Z)/22:1(11Z))[iso6]	M+Na	C58H104O6	gloycerolipid	http://pubchem.ncbi.nlm.nih.gov/summary/summary.cgi?sid=135639772
13.32_893.7042m/z	893.704	13.3216	0.40575	1.21136	26.3529	371.64	338.742	9136.95	243.378	3001.14	417.835	5105.82	163.983	120.213	0	87.5967	3447.58	0	8.27822	0	0	205.3	255.621	478.893	144.99	0	572.86	0	10.1633	242.93	9.58598	59.1485	745.997	3048.77	2057.47	3329.68	2215.32	2638.91	414.433	1101.63	248.37	58.0259	267.469	TG(13:0/22:5(7Z,10Z,13Z,16Z,19Z)/22:6(4Z,7Z,10Z,13Z,16Z,19Z))[iso6]	M+H-H2O	C60H94O6	gloycerolipid	http://pubchem.ncbi.nlm.nih.gov/summary/summary.cgi?sid=135639822
13.75_845.6641m/z	845.664	13.748	0.6972	0	1208.09	1675.04	2373.67	14.799	32.9404	124.529	2245.24	0	1116.39	1670.76	591.058	1307.8	32.6391	0	1601.83	0	1210.87	165.105	13.6609	8.67464	8.0657	4.26028	432.155	10.519	18.9354	408.688	162.983	279.371	72.8591	81.0574	229.322	109.521	32.1041	64.1009	42.7747	366.893	254.993	67.4744	323.58	TG(14:0/14:1(9Z)/22:5(7Z,10Z,13Z,16Z,19Z))[iso6]	M+Na	C53H90O6	gloycerolipid	http://pubchem.ncbi.nlm.nih.gov/summary/summary.cgi?sid=135639850
14.50_828.7195n	846.753	14.4953	2.01302	42.4094	73223.5	102995	124844	3355.33	120957	11349.7	104154	1565.41	105901	87757.9	79883.1	85888.5	8740.27	41.3961	115609	238.174	73530.3	57168.1	52929.4	50676.4	36848.5	40515	56629.4	46570.8	96354.1	95132.1	82277.4	89345.4	54032.6	67414.8	85965.2	57118.6	38260.4	50290.6	48559.9	102729	54904.7	80153.6	143458	TG(14:0/16:0/20:3(8Z,11Z,14Z))[iso6]	M+NH4, M+Na, M+K	C53H96O6	gloycerolipid	http://pubchem.ncbi.nlm.nih.gov/summary/summary.cgi?sid=135639922
14.15_861.6944m/z	861.694	14.1466	0.334317	0	1815.64	1780.59	1368.45	0	2761.97	2.67675	153.203	0	815.944	1824.58	629.488	880.834	0.551696	0	1300.04	0	1117.65	291.44	79.0296	31.282	44.8873	44.9282	618.085	45.3571	81.1386	644.295	236.82	363.687	111.593	242.569	332.56	224.963	125.16	175.708	298.7	448.869	75.5147	87.273	398.754	TG(14:0/17:0/20:5(5Z,8Z,11Z,14Z,17Z))[iso6]	M+Na	C54H94O6	gloycerolipid	http://pubchem.ncbi.nlm.nih.gov/summary/summary.cgi?sid=135639973
15.38_854.7380n	872.772	15.3774	0.270017	0	236.823	412.785	1409.53	0	0	0	1551.28	0	221.306	194.057	211.085	175.978	0	55185.3	161.253	2254.11	121.152	154.546	217.304	108.92	52.9671	82.5619	185.689	85.4001	126.785	177.517	139.5	279.345	88.8675	137.034	414.029	133.843	92.508	92.9038	231.945	478.747	140.765	78.5316	641.983	TG(14:0/18:1(9Z)/20:3(8Z,11Z,14Z))[iso6]	M+NH4, M+K	C55H98O6	gloycerolipid	http://pubchem.ncbi.nlm.nih.gov/summary/summary.cgi?sid=135640057
14.24_897.7307m/z	897.731	14.2388	0.14215	3.7274	29.8176	4.55456	48.2915	0	77.3016	5612.02	865.832	0.0869608	81.3098	15.9006	23.18	14.1106	8600.46	0	29.4604	0	2.88035	130.765	490.487	321.254	277.572	393.102	14.4016	370.999	509.749	36.2582	175.889	126.204	174.188	81.0997	52.305	30.1728	118.809	217.399	185.15	79.7746	187.388	531.49	68.5514	TG(14:0/18:2(9Z,12Z)/20:0)[iso6]	M+K	C55H102O6	gloycerolipid	http://pubchem.ncbi.nlm.nih.gov/summary/summary.cgi?sid=135640073
15.11_923.7456m/z	923.746	15.1139	0.533617	780.149	6023.8	5846.17	3928.94	7.62079	39.4059	0	4105.97	0	4912.85	6344.85	4021.22	5272.32	0	21535.5	5349.01	7881.37	4934.39	1384.68	1310.34	1028.31	1366.68	1351.99	1884.4	1547.85	1403.9	1395.44	1262.49	963.713	875.662	1205.6	1114.8	1414.57	1068.04	1497.84	1649.59	1585.16	1959.72	1058.86	750.808	TG(14:0/18:3(9Z,12Z,15Z)/22:0)[iso6]	M+K	C57H104O6	gloycerolipid	http://pubchem.ncbi.nlm.nih.gov/summary/summary.cgi?sid=135640115
14.72_893.7017m/z	893.702	14.7231	0.0921667	0	96.995	72.8037	666.972	0	0	0	181.449	0	37.8283	72.7007	58.9309	105.388	0	0	50.7772	0	16.3171	7.27005	76.5229	15.2656	4.6686	13.5823	11.1603	20.7443	8.6457	21.1338	13.9669	79.9827	20.1267	54.9266	32.0266	32.0068	15.8903	6.06586	63.2892	35.595	79.6556	21.6501	103.963	TG(14:0/18:4(6Z,9Z,12Z,15Z)/20:0)[iso6]	M+K	C55H98O6	gloycerolipid	http://pubchem.ncbi.nlm.nih.gov/summary/summary.cgi?sid=135640124
13.63_888.7975m/z	888.797	13.6273	0.3486	0	11.359	14.7408	46.3023	2478.06	78.9555	3605.64	28.1624	600.616	56.7461	0	0	0	2953.04	0	0	0	0	30.9274	31.0509	41.8466	7.84899	0	152.425	0	0.81526	61.3743	0.88423	39.0251	144.189	864.171	846.84	1844.43	707.675	1068.42	94.2783	478.19	24.2231	8.80431	135.496	TG(14:0/19:0/20:3(8Z,11Z,14Z))[iso6]	M+NH4	C56H102O6	gloycerolipid	http://pubchem.ncbi.nlm.nih.gov/summary/summary.cgi?sid=135640142
14.48_927.7374m/z	927.737	14.4809	0.05	232.937	8745.24	4408.11	6606.63	61.3925	162.902	136.151	634.2	81.6659	5186.63	11300.9	5541.65	7027.54	465.452	187.065	7421.89	577.232	6866.81	201.141	308.498	458.785	223.225	509.557	161.547	445.378	151.82	191.26	237.332	275.753	380.343	176.194	238.77	59.3633	200.246	209.984	467.474	304.799	780.35	576.353	199.865	TG(14:0/20:5(5Z,8Z,11Z,14Z,17Z)/22:2(13Z,16Z))[iso6]	M+Na	C59H100O6	gloycerolipid	http://pubchem.ncbi.nlm.nih.gov/summary/summary.cgi?sid=135640225
13.68_900.7247n	923.714	13.6845	0.20645	30.797	49.9362	103.451	151.289	260.731	7778.3	0.083279	9.93774	396.795	4.41638	27.7136	3.94758	30.9939	3.40086	0	13.0715	0	7.73461	0.158137	2.80525	0.737173	0.874017	1.74335	10.5819	0	2.12461	15.2673	0	4.65686	43.7017	129.065	92.81	182.341	109.788	140.702	5.21996	54.1648	32.9055	9.03755	0	TG(14:0/20:5(5Z,8Z,11Z,14Z,17Z)/22:4(7Z,10Z,13Z,16Z))[iso6]	M+Na, M+K	C59H96O6	gloycerolipid	http://pubchem.ncbi.nlm.nih.gov/summary/summary.cgi?sid=135640227
12.80_921.6988m/z	921.699	12.7951	0.05	423.666	0.216587	6.60913	2.07198	5.87293	3.21771	201.292	0	1.28442	1.29387	2.56594	6.75467	1.54574	44.1808	0	0.45334	0	0	2.10776	1.67247	3.07672	1.38342	1.4014	0.697096	0.397555	0.835166	1.46252	0.48473	1.09151	4.82355	33.6785	28.4548	45.0229	15.8302	41.5683	0.591209	0.431326	1.10566	0.370375	0.475502	TG(14:0/20:5(5Z,8Z,11Z,14Z,17Z)/22:5(7Z,10Z,13Z,16Z,19Z))[iso6]	M+Na	C59H94O6	gloycerolipid	http://pubchem.ncbi.nlm.nih.gov/summary/summary.cgi?sid=135640228
14.27_852.7195n	870.753	14.2745	2.04802	6196.28	129076	180957	148274	13890.5	101261	24462.3	134413	6201.78	143175	192211	143177	183418	24574.9	43.7428	218742	0	189789	76582.2	35110.2	23292	29857.5	35880.5	77092.9	28386.4	52989.2	144947	63180.9	79481.6	33868.1	74129.8	75824.2	58547.1	36127.6	49809.1	47092.1	107192	56468.7	68946.7	100491	TG(14:1(9Z)/16:0/22:4(7Z,10Z,13Z,16Z))[iso6]	M+NH4, M+Na, M+K	C55H96O6	gloycerolipid	http://pubchem.ncbi.nlm.nih.gov/summary/summary.cgi?sid=135640336
14.80_867.6842m/z	867.684	14.801	0.24145	0	5.34777	5.68724	19.2362	0	0	0	4158.41	0	6.94194	17.6105	9.99709	5.99734	0	34.8139	7.17193	0	3.88445	19.6163	20.9237	23.2302	30.2842	12.4272	26.4003	24.7152	32.5237	22.5044	22.014	24.8436	12.8553	14.8466	9.77115	21.777	18.0779	36.6408	19.5342	27.6245	31.8416	13.1654	17.4682	TG(14:1(9Z)/17:2(9Z,12Z)/19:0)[iso6]	M+K	C53H96O6	gloycerolipid	http://pubchem.ncbi.nlm.nih.gov/summary/summary.cgi?sid=135640417
11.95_850.7041n	873.694	11.9486	0.462167	48177.9	0	0	72.5248	0.629088	0	0	0	0	81.1572	0	4.81467	26.5011	0	0	0	0	146.016	2.19256	0	0	0	0	94.4411	0	0	0	2.95917	0	0	0	0	0	0	0	0	0	2.19542	8.90746	0	TG(14:1(9Z)/18:0/20:5(5Z,8Z,11Z,14Z,17Z))[iso6]	M+NH4, M+Na	C55H94O6	gloycerolipid	http://pubchem.ncbi.nlm.nih.gov/summary/summary.cgi?sid=135640445
14.21_826.7040n	849.693	14.2109	1.20867	0	44168.4	72827.9	69327.7	209.356	84813.6	4889.22	54412.2	122.639	54693.6	76812.8	39508.2	56977.3	3624.54	163.827	94505.9	137.114	55718.7	18703.6	10701.4	7865.87	7041.52	7731.1	30790.8	8213.33	17417.5	44818.9	24232.4	29839.3	11513.7	18680.2	35625.8	10994	8404.7	12494.6	10929	42309.8	14813.3	19856.4	40300.9	TG(14:1(9Z)/18:1(9Z)/18:2(9Z,12Z))[iso6]	M+NH4, M+Na, M+K	C53H94O6	gloycerolipid	http://pubchem.ncbi.nlm.nih.gov/summary/summary.cgi?sid=135640454
13.29_921.7303m/z	921.73	13.2859	0.0635833	0	0.272901	9.11498	6.25188	183.17	399.525	17.7761	0	27.6646	0.253369	1.31262	3.63107	2.3702	13.3538	0	0.785969	0	1.58909	0	0	0	0	0	2.80873	0	0	0	0	0	10.0037	63.3115	37.6156	61.7904	24.2243	52.3886	0	9.26723	0	0	0	TG(14:1(9Z)/18:1(9Z)/22:2(13Z,16Z))[iso6]	M+K	C57H102O6	gloycerolipid	http://pubchem.ncbi.nlm.nih.gov/summary/summary.cgi?sid=135640469
13.87_890.7347n	891.742	13.8695	0.1493	38.7488	97.0426	263.697	644.489	97.0056	88.9438	3558.63	144.909	2606.61	106.576	473.429	221.999	350.339	8876.06	0.329793	144.784	0	382.379	332.648	128.963	121.294	126.01	184.386	511.425	83.1943	123.428	848.162	322.119	509.478	298.802	378.326	491.678	894.265	312.101	445.11	467.885	827.203	279.203	405.015	778.934	TG(14:1(9Z)/19:0/22:6(4Z,7Z,10Z,13Z,16Z,19Z))[iso6]	M+H, M+NH4	C58H98O6	gloycerolipid	http://pubchem.ncbi.nlm.nih.gov/summary/summary.cgi?sid=135640558
15.30_904.7509n	927.74	15.2989	0.2493	1688.27	208.987	228.267	657.882	320.977	363.739	185.348	368.07	215.97	533.245	466.47	360.06	391.27	213.969	41363	359.936	523.642	288.554	28.8228	37.8092	14.7938	39.5687	22.8592	47.7731	49.2158	55.4311	51.8336	41.1942	26.4337	26.1522	53.4124	43.1148	55.0378	34.9156	38.5369	49.232	48.7142	63.7369	40.4555	25.644	TG(14:1(9Z)/20:0/22:6(4Z,7Z,10Z,13Z,16Z,19Z))[iso6]	M+Na, M+K	C59H100O6	gloycerolipid	http://pubchem.ncbi.nlm.nih.gov/summary/summary.cgi?sid=135640585
12.55_876.7181n	899.708	12.5465	0.427167	3823.11	144.584	60.3123	51.4886	37382.1	112.141	188.656	232.364	9701.27	16.1612	38.1422	15.3823	12.9314	0.482057	67.6787	3.76944	6.62874	2.54619	93.9113	114.394	181.355	117.549	165.386	82.7544	211.938	106.365	102.516	74.4457	96.2442	207.412	445.439	373.212	524.903	277.025	475.97	32.3666	108.251	79.6671	240.202	46.7148	TG(14:1(9Z)/20:2(11Z,14Z)/20:4(5Z,8Z,11Z,14Z))[iso6]	M+NH4, M+Na, M+K	C57H96O6	gloycerolipid	http://pubchem.ncbi.nlm.nih.gov/summary/summary.cgi?sid=135640599
15.38_925.7250m/z	925.725	15.3846	0.0850167	166.451	22.1403	15.8884	18.9243	2.23793	0	0	68.9662	0	14.2307	13.679	13.8575	14.7864	0	3.76399	15.8261	15055.5	9.59624	17.7915	17.9521	7.83063	11.2509	6.88127	27.0926	13.3085	15.472	13.5177	14.2788	14.9248	10.161	12.4028	19.2265	21.9851	12.0496	16.8056	15.4223	28.3354	26.3165	8.96274	16.6844	TG(14:1(9Z)/20:2(11Z,14Z)/22:5(7Z,10Z,13Z,16Z,19Z))[iso6]	M+Na	C59H98O6	gloycerolipid	http://pubchem.ncbi.nlm.nih.gov/summary/summary.cgi?sid=135640607
15.30_923.7134m/z	923.713	15.2989	0.1493	141.952	7.69472	70.8247	35.3062	2.61011	0	0	929.787	0	12.1931	9.04709	9.65563	10.7859	0	1.04064	10.5425	8162.65	7.62506	6.29702	9.78661	7.86037	10.7947	3.79723	15.937	9.52461	16.2243	11.8822	10.1681	6.07881	7.158	8.60256	9.51721	13.6286	9.26883	9.17128	4.79829	16.1899	17.0421	6.24023	8.91975	TG(14:1(9Z)/20:5(5Z,8Z,11Z,14Z,17Z)/22:3(10Z,13Z,16Z))[iso6]	M+Na	C59H96O6	gloycerolipid	http://pubchem.ncbi.nlm.nih.gov/summary/summary.cgi?sid=135640632
15.39_873.7307m/z	873.731	15.3917	0.163583	0	210.721	411.787	1244.86	0	0	0	1461.73	0	277.071	244.85	307.919	220.752	0	12970.1	232.513	10865.1	174.834	181.513	331.083	175.416	74.353	105.331	247.519	122.994	181.223	221.249	197.024	426.684	86.9252	138.608	322.501	174.172	97.9227	91.1194	338.311	400.753	224.654	149.859	638.191	TG(15:0/16:0/19:0)[iso6]	M+K	C53H102O6	gloycerolipid	http://pubchem.ncbi.nlm.nih.gov/summary/summary.cgi?sid=135640701
13.49_891.7399m/z	891.74	13.4852	0.085	0	6.20653	21.244	18.7593	3483.81	76.8818	15.009	15.8715	3.76924	0	3.43547	0	5.48994	65.4509	0	0	0	0	42.9432	8.29851	6.04607	1.66363	0	71.8302	0	0	71.9831	8.09192	35.0613	54.7537	234.036	180.91	359.078	146.561	237.177	45.6619	166.783	20.7766	11.6446	31.5038	TG(15:0/16:0/22:4(7Z,10Z,13Z,16Z))[iso6]	M+Na	C56H100O6	gloycerolipid	http://pubchem.ncbi.nlm.nih.gov/summary/summary.cgi?sid=135640714
14.49_802.7033n	820.737	14.4881	1.4794	72.9112	19856.4	30351.6	55078	289.306	47037.4	7157.35	7729.2	214.659	30222.5	22543.6	15591	19838.3	2861.16	75.4851	34181.8	5.54275	12945.7	16362.3	16749	16477.1	8547.92	9835.98	24242.8	11710.4	23176	25237.1	26811.2	36535.2	11354.7	13489.4	36863.2	11499	8211.28	11418.2	19594.7	45459.1	12450.2	17696	60789.6	TG(15:0/16:1(9Z)/17:1(9Z))[iso6]	M+NH4, M+Na, M+K	C51H94O6	gloycerolipid	http://pubchem.ncbi.nlm.nih.gov/summary/summary.cgi?sid=135640718
14.52_909.7863m/z	909.786	14.5167	0.248583	417.372	187.936	152.038	101.192	131.412	12129.4	19674.9	5074.13	1587.96	64.2054	27.9845	28.365	10.9805	59504	1025.51	13.722	265.07	10.5094	896.704	1009.87	1009.45	877.151	1075.23	1086.81	1292.45	757.349	1133.27	1282.49	1030.08	645.059	850.976	730.924	745.488	812.893	921.911	1364.91	1232.82	1290.31	1057.55	969.533	TG(15:0/17:0/22:2(13Z,16Z))[iso6]	M+Na	C57H106O6	gloycerolipid	http://pubchem.ncbi.nlm.nih.gov/summary/summary.cgi?sid=135640761
14.26_832.7486n	855.738	14.2602	0.277167	293.202	269.029	193.985	187.993	162.777	1711.57	92859.5	126.896	417.214	449.776	319.017	191.627	141.041	51719.9	0	142.763	0	43.9235	317.051	192.915	150.988	107.532	160.912	493.677	191.541	124.937	798.906	289.961	430.617	179.858	346.166	396.041	257.798	165.253	199.083	299.273	568.215	192.478	254.352	525.661	TG(15:0/17:1(9Z)/18:0)[iso6]	M+NH4, M+Na, M+K, 2M+Na	C53H100O6	gloycerolipid	http://pubchem.ncbi.nlm.nih.gov/summary/summary.cgi?sid=135640767
14.83_883.7710m/z	883.771	14.8295	0.270017	60.3741	2016.19	2190.56	1740.68	3.14435	27802.6	2654.01	54.39	2.71537	1780.17	2215.33	1554.58	1839.65	1.51289	14.6572	2083.85	1.10411	1777.8	1928.77	1744.51	765.852	1507.66	1247.14	3957.05	2034.48	2139.02	5293.82	2384.89	1918.61	1314.71	4153.05	5786.13	4329.19	1804.74	2071.53	1944.48	7166.88	5901.2	1930.39	3328.08	TG(15:0/18:0/19:1(9Z))[iso6]	M+Na	C55H104O6	gloycerolipid	http://pubchem.ncbi.nlm.nih.gov/summary/summary.cgi?sid=135640817
14.66_842.7345n	860.768	14.6588	0.9315	2.77618	16587.8	18873.7	24564.2	0.0718658	1116.05	487.232	2811.57	27.2332	17800.1	20584.5	14179.2	11429.3	176.592	73.5318	16989.5	0	14818.5	7231.51	6741.82	6417.86	4172.77	4574.64	12126	7082.84	8504.04	19577.2	10854.4	9782.01	3767.09	13931.5	16329.9	11301.3	6173.04	7531.62	7916.07	18923.2	7840.17	6695.32	18539.5	TG(15:0/18:1(9Z)/18:2(9Z,12Z))[iso6]	M+NH4, M+Na, M+K	C54H98O6	gloycerolipid	http://pubchem.ncbi.nlm.nih.gov/summary/summary.cgi?sid=135640832
14.25_881.7547m/z	881.755	14.2531	0.234317	828.853	335.935	244.563	144.81	243.188	1410.63	114786	25.0986	269.518	42.2197	183.3	15.8213	88.8561	187836	113.535	126.791	0	82.0734	352.338	93.9061	26.1757	91.0155	68.81	824.769	113.673	76.651	929.171	357.982	400.253	202.397	361.982	402.179	563.291	213.852	202.338	402.902	674.486	275.185	236.286	552.405	TG(15:0/18:1(9Z)/19:1(9Z))[iso6]	M+Na	C55H102O6	gloycerolipid	http://pubchem.ncbi.nlm.nih.gov/summary/summary.cgi?sid=135640837
15.21_890.8156m/z	890.816	15.2067	0.2993	0	2243.98	2350.56	4675.14	0	0	0	6384.93	0	1898.73	1580.07	1615.64	1595.37	0.0930095	168.522	1553.29	0	774.302	2987.58	3541.14	2494.63	2674.2	1760.26	3689.39	4848.08	3550.21	5529.05	5652.99	4821.2	2117.53	6116.53	15962.8	7999.05	4468.15	3344.49	3850.36	15671.8	5729.51	3288.86	16024.7	TG(15:0/18:1(9Z)/20:1(11Z))[iso6]	M+NH4	C56H104O6	gloycerolipid	http://pubchem.ncbi.nlm.nih.gov/summary/summary.cgi?sid=135640839
15.63_888.8125n	906.846	15.626	0.284317	76.0452	5704.43	6170.78	19209.1	26.565	17.2562	10.132	11921	11.5773	2455.65	3103.88	1730.35	3309.94	6.72179	124.82	3036.98	13730.9	2097.29	2704.39	2500.31	1036.74	1239.73	1057.16	4208.61	1794.36	2308.39	3253.46	2267.63	4070.8	1230.16	2195.34	21333.7	3849.68	2062.49	1422.08	4154.3	24801.9	5211.03	1961.5	16675.8	TG(15:0/18:1(9Z)/21:0)[iso6]	M+NH4, M+Na	C57H108O6	gloycerolipid	http://pubchem.ncbi.nlm.nih.gov/summary/summary.cgi?sid=135640844
14.85_882.7663n	921.729	14.851	0.5479	306.633	7727.56	7084.78	6013.65	0	309.157	6.24556	6600.62	0	6703.31	8514.83	6450.11	7427.24	0	8421.24	7420.01	965.05	7502.32	1663.77	1654.77	1386.71	1637.19	1736.12	2287.21	1917.48	1595.3	1655.65	1531.23	1216.6	1019.76	1281.31	1089.84	1545.2	1209.74	1739.82	2340.41	1698.35	2290.01	1352.38	1021.42	TG(15:0/18:4(6Z,9Z,12Z,15Z)/21:0)[iso6]	M+K, 2M+Na	C57H102O6	gloycerolipid	http://pubchem.ncbi.nlm.nih.gov/summary/summary.cgi?sid=135640914
15.62_937.8178m/z	937.818	15.6189	0.305733	0.46782	2674.86	1944.41	3395.57	0	1.25599	0	5066.44	0	1987.1	1483.38	687.12	1638.36	0	417.649	1170.75	7234.73	1004.53	1057.17	335.854	165.045	235.812	142.771	1190.87	376.781	284.016	758.128	436.167	550.522	272.185	449.011	1204.81	1033.27	351.535	246.704	1752.46	1815.39	956.7	224.994	826.225	TG(15:0/20:2(11Z,14Z)/21:0)[iso6]	M+Na	C59H110O6	gloycerolipid	http://pubchem.ncbi.nlm.nih.gov/summary/summary.cgi?sid=135640979
14.94_844.7511n	862.784	14.936	0.725067	191.204	17313	18455	38520.7	2.9736	1636.59	20.1475	11516.8	2.72121	16501.1	16349.5	11969	12207.4	0.596714	2255.74	12064.9	2001.28	10519.1	10268.3	11193.7	10208.1	6901.07	6763.51	13273.1	12804.3	14066	22926.1	16859.9	15471.4	6266.55	17117.7	29563.3	18767.7	10211.7	10283.6	14015.1	32806.4	13878.7	10965.7	43248.4	TG(15:1(9Z)/16:0/20:1(11Z))[iso6]	M+NH4, M+Na, M+K	C54H100O6	gloycerolipid	http://pubchem.ncbi.nlm.nih.gov/summary/summary.cgi?sid=135641055
13.86_821.6623m/z	821.662	13.8552	1.07367	0	2797.64	5090.39	6975.32	0.0862054	1719.27	3.12671	5507.84	0.0159849	3710.21	7547.98	1647.84	3259.96	0.567224	0	14070.6	3.82072	3600.59	337.054	275	23.3629	44.8197	47.9448	2062.18	57.4739	222.744	848.522	604.476	861.8	158.542	273.004	1249.66	73.9465	66.4749	151.396	148.884	1618.75	615.801	264.685	992.187	TG(15:1(9Z)/16:1(9Z)/17:2(9Z,12Z))[iso6]	M+Na	C51H90O6	gloycerolipid	http://pubchem.ncbi.nlm.nih.gov/summary/summary.cgi?sid=135641070
13.84_865.7253m/z	865.725	13.8409	0.163583	0	64.2661	194.774	336.185	85.663	54.6175	9480.32	84.7286	0	58.7032	233.022	24.7277	146.246	11898.6	0	18.8498	0	125.86	139.846	65.7388	18.0957	30.976	52.7033	215.958	22.0543	34.9331	398.634	173.555	253.358	118.089	93.4786	200.059	59.5739	78.2929	115.327	133.146	375.935	193.283	174.588	347.039	TG(15:1(9Z)/16:1(9Z)/20:1(11Z))[iso6]	M+Na	C54H98O6	gloycerolipid	http://pubchem.ncbi.nlm.nih.gov/summary/summary.cgi?sid=135641080
13.97_850.7044n	873.694	13.9688	0.725767	0	25501.9	37986.4	31754.2	115.281	9697.71	1604.45	34792.6	115.038	24533.4	43159.5	27000.8	40422.3	2596.05	0	41838.4	0	48608.2	4330.94	1655.4	1280.33	1577.33	1870.99	4011.8	1174.68	2998.12	8107.26	3890.25	4414.47	1668.18	2919.49	2790.03	1691.33	1564.2	2483.01	2712.66	4832.56	2717.97	4254.61	4575.85	TG(15:1(9Z)/17:1(9Z)/20:4(5Z,8Z,11Z,14Z))[iso6]	M+Na, M+K	C55H94O6	gloycerolipid	http://pubchem.ncbi.nlm.nih.gov/summary/summary.cgi?sid=135641130
14.51_865.6694m/z	865.669	14.5095	0.24215	0	3.21543	3.7943	12.7472	0	2.32474	0	2115.98	0	3.37642	2.92185	2.84846	3.37042	0	0	3.66883	0	6.12295	24.352	11.4723	14.5383	13.2724	8.05958	23.0148	15.5485	14.4349	20.7156	14.4728	24.9499	8.90946	23.8697	29.121	26.6365	14.5311	11.5691	14.0829	21.5607	23.4868	14.9626	25.7291	TG(15:1(9Z)/17:2(9Z,12Z)/18:1(9Z))[iso6]	M+K	C53H94O6	gloycerolipid	http://pubchem.ncbi.nlm.nih.gov/summary/summary.cgi?sid=135641141
14.38_840.7200n	863.709	14.3817	0.2493	0	6452.91	8343.34	6102.97	0	10187.5	238.098	287.071	0	6414.36	9810.86	4743.83	4714.83	252.594	0	8748.7	0	7422.49	935.912	600.516	455.809	355.744	412.577	1855.03	577.715	699.799	2084.79	943.607	815.069	333.304	1319.13	1310.38	871.736	630.417	790.797	745.976	1549.86	535.295	452.314	973.846	TG(15:1(9Z)/18:1(9Z)/18:2(9Z,12Z))[iso6]	M+Na, M+K	C54H96O6	gloycerolipid	http://pubchem.ncbi.nlm.nih.gov/summary/summary.cgi?sid=135641183
14.69_868.7506n	886.784	14.6945	0.3836	0.00832678	10467.6	13917.7	10389.3	0	708.333	1863.17	1504.94	95.5529	11084.3	19681.1	10266.5	11201.4	48.1009	150.33	17767.2	8.92223	17285.9	6338.92	4879.66	3424.63	3659.48	3619.59	11766.2	4704	4756.82	14235.6	7535.01	6081.57	2194.27	9920.19	9236.08	8439.2	4415.96	5905.36	4937.49	12237.1	7351.35	4318.17	8180.84	TG(15:1(9Z)/18:2(9Z,12Z)/20:1(11Z))[iso6]	M+NH4, M+Na	C56H100O6	gloycerolipid	http://pubchem.ncbi.nlm.nih.gov/summary/summary.cgi?sid=135641209
15.63_927.7746m/z	927.775	15.626	0.19215	360.112	547.571	581.753	1285.11	85.0481	76.8249	44.3401	704.722	45.7844	275.38	333.523	184.397	289.214	37.1395	711.909	225.508	39066.8	154.672	184.898	136.586	52.2132	81.6489	36.7509	227.458	134.507	145.867	209.193	144.149	202.906	70.8241	143.778	551.482	229.385	100.938	75.9166	245.773	706.79	349.538	90.3743	544.753	TG(15:1(9Z)/19:0/20:0)[iso6]	M+K	C57H108O6	gloycerolipid	http://pubchem.ncbi.nlm.nih.gov/summary/summary.cgi?sid=135641274
12.89_952.7409m/z	952.741	12.888	0.1493	46.6708	5.3361	408.282	299.162	1238.65	305.163	0	0	1688.65	117.373	196.942	190.444	94.4641	0	0	176.043	0	385.071	0	0	0	0	0	0	0	0	0	0	0	259.142	1067.55	496.537	1080.69	581.586	891.569	0	202.813	2.40356	2.38334	0	TG(15:1(9Z)/22:6(4Z,7Z,10Z,13Z,16Z,19Z)/22:6(4Z,7Z,10Z,13Z,16Z,19Z))[iso3]	M+NH4	C62H94O6	gloycerolipid	http://pubchem.ncbi.nlm.nih.gov/summary/summary.cgi?sid=135638666
14.82_893.6996m/z	893.7	14.8224	0.312883	0	57.2732	75.3262	157.122	0	0	0	12806.5	0	192.534	165.223	126.069	75.4607	0	907.929	187.095	67.1549	126.975	121.232	116.693	98.0817	116.233	73.3852	193.577	110.586	128.672	173.676	129.684	104.87	48.7277	146.163	116.936	201.339	86.6138	146.05	93.5487	189.108	163.298	93.9952	138.44	TG(16:0/16:0/20:4(5Z,8Z,11Z,14Z))[iso3]	M+K	C55H98O6	gloycerolipid	http://pubchem.ncbi.nlm.nih.gov/summary/summary.cgi?sid=14711318
13.34_878.7342n	901.724	13.343	1.10295	1664.81	193.289	280.655	214.824	102252	1816.16	95276.3	83.537	45171.7	130.785	49.3625	47.4928	54.2191	108716	167.37	13.5451	111.141	66.5104	165.442	270.505	226.239	96.7975	146.17	159.699	88.0308	152.24	147.501	91.6856	118.21	545.306	3765.96	2746.53	5265.04	2236.33	3454.67	172.982	715.364	189.157	128.434	73.3085	TG(16:0/16:0/22:6(4Z,7Z,10Z,13Z,16Z,19Z))[iso3]	M+NH4, M+Na	C57H98O6	gloycerolipid	http://pubchem.ncbi.nlm.nih.gov/summary/summary.cgi?sid=14711684
14.77_830.7358n	848.77	14.7724	0.3486	346.325	66926.3	93361.9	135029	41.2839	1557.96	151.125	19200	59.0222	96257.4	62047.4	79384.4	78921.2	42.6774	12968	100250	0	53248.5	73340.5	102447	73227.9	48166.1	60141.1	52756.7	79391.8	129331	85012.6	89985.8	111215	61935.8	71570.7	71730.4	76532.8	49632.1	57849.3	86332.1	97973.1	87026.4	90527.5	171787	TG(16:0/16:1(9Z)/18:1(9Z))[iso6]	M+H, M+NH4, M+Na, M+K	C53H98O6	gloycerolipid	http://pubchem.ncbi.nlm.nih.gov/summary/summary.cgi?sid=14711201
14.50_829.7260m/z	829.726	14.5024	0.220717	0	231.6	344.064	526.038	0	7254.5	9.3705	0	2.08402	148.806	166.944	48.2505	103.87	5.05876	0	137.219	10.632	44.2826	341.596	267.312	136.37	156.805	124.619	423.923	170.582	465.973	1083.33	500.487	648.099	361.479	716.441	1376.5	482.043	257.415	251.289	174.196	1327.8	393.737	442.933	1519.64	TG(16:0/16:1(9Z)/18:2(9Z,12Z))[iso6]	M+H	C53H96O6	gloycerolipid	http://pubchem.ncbi.nlm.nih.gov/summary/summary.cgi?sid=14711211
15.36_858.7667n	876.801	15.356	0.270033	21.6196	173.582	640.891	412.147	0	0	70.0622	35775	0	70.3833	75.8415	32.968	46.4845	0	4328.26	35.9271	1387.98	20.7681	440.482	477.678	310.518	349.745	262.018	394.364	504.621	583.211	527.789	475.892	548.1	365.233	658.885	840.293	718.633	447.839	491.083	424.082	1131.48	718.012	432.232	803.921	TG(16:0/16:1(9Z)/20:1(11Z))[iso6]	M+NH4, M+K, 2M+NH4	C55H102O6	gloycerolipid	http://pubchem.ncbi.nlm.nih.gov/summary/summary.cgi?sid=14711272
14.45_878.7355n	896.769	14.4524	0.44075	0	47137.1	44535.2	72865.2	0	4557.6	1426.19	119677	138.899	39207.9	57830.3	42439.8	67884.7	3342.98	807.643	55643.3	11.3461	48201.4	17168.1	24889.3	20181.1	17432.6	29250.8	18057.7	28771.2	19431.1	38873.8	24154.6	34650.6	23853.5	37785.7	29382.5	25467	20998.4	20472.2	27851.1	42675.5	66851.5	34517.7	40382.1	TG(16:0/16:1(9Z)/22:5(7Z,10Z,13Z,16Z,19Z))[iso6]	M+NH4, M+Na	C57H98O6	gloycerolipid	http://pubchem.ncbi.nlm.nih.gov/summary/summary.cgi?sid=14711683
15.22_885.7286m/z	885.729	15.221	0.29215	445.586	1099.13	1033.09	5478.54	12.7536	309.08	11.8281	1031.97	3.0886	1588.04	2037.45	1156.88	1811.9	0	113.164	1828.27	3944.25	996.46	397.344	507.764	290.041	319.74	206.304	428.757	474.859	532.955	611.347	505.377	620.605	268.001	497.31	923.297	701.087	338.394	336.768	585.718	1150.59	740.552	390.496	1344.57	TG(16:0/17:0/18:1(9Z))[iso6]	M+K	C54H102O6	gloycerolipid	http://pubchem.ncbi.nlm.nih.gov/summary/summary.cgi?sid=14711209
13.95_853.7250m/z	853.725	13.9545	0.5472	91.5098	1042.81	1635.84	1010.95	110.469	11331.2	95436.9	0	91.0976	637.964	1208.98	564.516	826.1	67590.6	6.6543	1041.11	1.50131	730.717	1376	480.657	183.021	384.876	455.004	1483.54	354.517	722.05	3190.97	968.456	1366.21	552.396	1354.38	1411.32	1073.99	551.989	691.779	678.981	2152.23	930.446	1061.47	1827.8	TG(16:0/17:1(9Z)/17:1(9Z))[iso3]	M+Na	C53H98O6	gloycerolipid	http://pubchem.ncbi.nlm.nih.gov/summary/summary.cgi?sid=14711190
15.64_901.7606m/z	901.761	15.6403	0.0928667	0	38.1341	133.138	657.239	0	0	0	218.31	0	124.171	60.0262	69.0102	74.2284	0	1066.64	94.7701	4233.43	52.0656	109.876	155.548	17.8188	15.0797	11.7524	141.889	35.9748	69.8827	127.885	70.9208	190.053	31.5038	42.1351	208.507	47.5997	33.5472	23.1073	75.3458	307.806	98.3852	71.9484	352.122	TG(16:0/18:0/18:0)[iso3]	M+K	C55H106O6	gloycerolipid	http://pubchem.ncbi.nlm.nih.gov/summary/summary.cgi?sid=14711227
15.36_860.7818n	878.816	15.3632	0.284317	24.0166	39841.5	53070.7	119746	1.10748	6.04453	29.1233	134962	0.000234341	28430.5	33933.7	24613.9	40462.6	0.153208	10492.8	38914.8	29591.6	21914.2	22401	31401.7	11161.2	14554.4	10123.3	26239.4	27899.8	36370.5	39256.5	29251.8	55194.4	15531	29754.3	99632.5	51506.7	20119.7	15245.6	40017.1	121931	64952.7	26148.2	166302	TG(16:0/18:0/18:1(9Z))[iso6]	M+NH4, M+Na, M+K	C55H104O6	gloycerolipid	http://pubchem.ncbi.nlm.nih.gov/summary/summary.cgi?sid=14711243
14.72_880.7506n	898.784	14.716	0.44075	5.87823	40372.4	27598.2	67344.4	0	670.342	109.375	144325	0	32075.9	43400.4	35608.3	54609.5	0	19120.8	38916	0	36029.7	12335.4	23437.3	18770.8	16625.8	21020.9	11429.8	24961.3	19076	25330.5	21864.2	28875.4	20277.9	30523.1	27465	28102.5	17785.5	17706.6	25758.2	36390.4	59611.7	33932.8	39242.8	TG(16:0/18:0/20:5(5Z,8Z,11Z,14Z,17Z))[iso6]	M+NH4, M+Na, M+K	C57H100O6	gloycerolipid	http://pubchem.ncbi.nlm.nih.gov/summary/summary.cgi?sid=14711517
14.82_856.7518n	874.786	14.8153	0.320033	1007.43	288156	336435	304689	240.474	10251.7	228.93	45459.9	74.6942	416776	391002	368168	393297	51.7654	2566.47	503072	74.6374	356642	331495	379344	241105	266323	296157	271463	388829	447459	382486	312904	332649	223689	350332	247895	406178	263126	311861	279699	339311	428091	364831	322587	TG(16:0/18:1(9Z)/18:2(9Z,12Z))[iso6]	M+H-H2O, M+H, M+NH4, M+Na, M+K, 2M+NH4, 2M+Na	C55H100O6	gloycerolipid	http://pubchem.ncbi.nlm.nih.gov/summary/summary.cgi?sid=14711279
14.84_882.7668n	900.801	14.8367	0.64005	1495.81	151094	145298	123359	66.027	776.487	204.838	98394.7	7.75216	154413	195916	159857	193788	0	777.614	216100	72.7248	230785	164270	163143	111955	155735	150624	234317	195508	188265	191806	170872	135436	101979	141026	116623	163811	126766	180241	212302	196660	244943	162470	125358	TG(16:0/18:1(9Z)/20:3(8Z,11Z,14Z))[iso6]	M+NH4, M+Na	C57H102O6	gloycerolipid	http://pubchem.ncbi.nlm.nih.gov/summary/summary.cgi?sid=14711469
14.54_854.7354n	872.769	14.5381	0.7822	177.4	40350.5	48813.4	38007.8	127.617	152011	25782.8	4257.8	348.238	45996.2	46713.1	40589.3	42309.3	13590.2	35.055	60598.1	0	41028.5	247243	214846	115120	140645	182768	231239	189429	254300	359034	212830	247629	136977	296962	234152	282333	161158	198204	161418	308420	311408	223020	278948	TG(16:0/18:2(9Z,12Z)/18:2(9Z,12Z))[iso3]	M+H, M+NH4	C55H98O6	gloycerolipid	http://pubchem.ncbi.nlm.nih.gov/summary/summary.cgi?sid=14711299
15.11_884.7822n	902.816	15.1067	0.5122	2605.48	116205	113427	82354.9	132.253	498.088	32.1205	79135.3	0	110086	140352	104414	135196	0	750.51	144945	515.711	153051	114769	122863	76990.7	119082	96255.5	153332	158532	159002	146575	128378	99382.2	79262.3	122688	111311	149328	102848	135900	137602	179634	211489	128969	93771.5	TG(16:0/18:3(9Z,12Z,15Z)/20:0)[iso6]	M+NH4, M+Na, 2M+Na	C57H104O6	gloycerolipid	http://pubchem.ncbi.nlm.nih.gov/summary/summary.cgi?sid=14711420
14.54_877.8036m/z	877.804	14.5381	0.0285833	0	461.473	800.683	359.915	0	273.73	83.1577	0	0	572.299	1071.1	749.534	678.138	0	0	1290.69	0	741.533	28.7116	15.2872	0	5.50647	0	0	0	6.99737	23.2515	15.4232	17.0819	6.23236	36.3741	24.8151	22.2254	4.42146	13.777	0	42.3812	13.0663	0	21.8317	TG(16:0/18:3(9Z,12Z,15Z)/22:0)[iso6]	M+H-2H2O	C59H108O6	gloycerolipid	http://pubchem.ncbi.nlm.nih.gov/summary/summary.cgi?sid=14711785
13.89_940.8306m/z	940.831	13.8909	0.120717	41.4795	1.77981	3.09358	3.11936	0	17.4695	1477.5	2.00362	0	3.93771	2.14419	9.26947	2.18567	997.534	0	9.13572	0	4.0431	0.921399	0.398469	4.94993	1.6478	0	5.71454	0	0	0	0	0.234825	15.77	68.1078	53.9886	77.712	41.3727	54.7693	3.81828	8.86285	3.52069	0	2.9486	TG(16:0/19:0/22:5(7Z,10Z,13Z,16Z,19Z))[iso6]	M+NH4	C60H106O6	gloycerolipid	http://pubchem.ncbi.nlm.nih.gov/summary/summary.cgi?sid=14712227
13.34_938.8145m/z	938.814	13.343	0.135017	243.319	0.131627	0.159695	0.131888	484.823	1.16853	2347.84	0.0998365	54.6378	0	0	0	0	3528.4	0	0	0	0	2.25592	0.788444	0.32738	1.41405	0	17.4139	0	0	2.13905	0	0.0446551	20.7983	105.244	43.6344	74.237	77.6556	68.2856	8.88438	29.9019	2.48614	0	0.574209	TG(16:0/19:0/22:6(4Z,7Z,10Z,13Z,16Z,19Z))[iso6]	M+NH4	C60H104O6	gloycerolipid	http://pubchem.ncbi.nlm.nih.gov/summary/summary.cgi?sid=14712309
15.14_933.7879m/z	933.788	15.1424	0.447883	7.4142	8775.74	9020.93	10073.7	0	0	0	6758.85	0	5408.2	9673.65	5102.51	7021.63	0	0	8231.15	36.6322	7375.09	1427.93	1154.77	854.568	1005.42	1043.89	1857.99	1353.79	991.228	1517.78	1677.75	1378.43	1086.09	1088	1630.86	1297.77	1129.35	1086.39	2117.76	1964.42	3133.01	910.078	1354.28	TG(16:0/20:1(11Z)/20:3(8Z,11Z,14Z))[iso6]	M+Na	C59H106O6	gloycerolipid	http://pubchem.ncbi.nlm.nih.gov/summary/summary.cgi?sid=14711704
14.30_902.7344n	920.768	14.3031	0.2993	1713.98	4384.91	4038.02	3562.97	359.966	1211.59	1003.73	2261.17	351.507	3859.16	2916.36	1925.33	2045.24	1407.38	584.832	2437.45	1417.87	2457.08	5003.1	4043.31	3818.96	4600.83	9979.58	6710.63	16100.4	3521.97	9043.19	4161.7	5597.96	6770.31	7102.46	6970.5	4702.72	3792.65	2524.74	3717.64	16639.9	23267.8	8180.11	6073.19	TG(16:0/20:3(8Z,11Z,14Z)/20:5(5Z,8Z,11Z,14Z,17Z))[iso6]	M+NH4, M+K	C59H98O6	gloycerolipid	http://pubchem.ncbi.nlm.nih.gov/summary/summary.cgi?sid=14711967
14.05_947.7116m/z	947.712	14.0545	0.220733	0	1745.34	6.54959	1.98e-05	0	0.00475529	271.936	905.523	0	0	8.91518	0	0	342.267	0.697425	0	0	0	1.80235	0.476477	1.67532	0.61862	1.57996	3.71515	3.82506	0.303762	3.60911	2.35313	5.31771	13.7779	15.3943	27.5288	12.2886	25.3835	9.09421	1.68695	13.4439	10.4834	3.72203	1.21712	TG(16:0/20:5(5Z,8Z,11Z,14Z,17Z)/22:6(4Z,7Z,10Z,13Z,16Z,19Z))[iso6]	M+Na	C61H96O6	gloycerolipid	http://pubchem.ncbi.nlm.nih.gov/summary/summary.cgi?sid=14712771
13.91_950.7373n	973.724	13.9116	0.334317	52.6386	40.5651	688.544	906.942	120.621	2373.61	41.1494	11.3412	65.9411	614.708	329.578	174.544	429.424	41.933	476.336	189.64	28.0334	533.364	58.2414	179.789	182.194	286.483	769.901	199.213	526.044	5.47838	91.1236	96.3387	219.892	845.95	354.328	161.786	93.8486	329.632	88.8855	240.742	462.098	970	408.529	46.3396	TG(16:0/22:6(4Z,7Z,10Z,13Z,16Z,19Z)/22:6(4Z,7Z,10Z,13Z,16Z,19Z))[iso3]	M+NH4, M+Na	C63H98O6	gloycerolipid	http://pubchem.ncbi.nlm.nih.gov/summary/summary.cgi?sid=14713300
14.52_860.7795n	883.769	14.5167	0.24215	55.8427	512.058	913.652	851.904	5.27113	30129.2	46449.8	2202.3	1904.31	110.055	455.587	114.648	176.509	63668.8	195.578	205.699	39.2832	213.824	2275.28	1395.24	1267.41	1100.12	1259.47	3992.39	1413.9	1496.54	4644.45	2440.23	2340.73	867.291	2578.05	2602.37	2091.12	1299.52	1878.45	2487.89	3374.08	1979.76	1789.41	3167.94	TG(16:1(9Z)/17:0/19:0)[iso6]	M+Na, 2M+Na	C55H104O6	gloycerolipid	http://pubchem.ncbi.nlm.nih.gov/summary/summary.cgi?sid=14711269
14.52_920.8620m/z	920.862	14.5167	0.114283	0.51144	103.626	61.4768	82.6313	0	0	3229.52	3.66429	15.4033	54.0288	79.5695	71.4093	59.2116	3807.48	0	59.1351	0.0294364	52.3958	225.573	314.553	295.442	292.851	372.377	279.933	379.863	324.697	270.087	409.508	332.661	431.144	229.83	357.737	242.152	296.495	368.802	427.405	481.293	491.821	391.064	336.382	TG(16:1(9Z)/17:0/22:0)[iso6]	M+NH4	C58H110O6	gloycerolipid	http://pubchem.ncbi.nlm.nih.gov/summary/summary.cgi?sid=14711524
14.55_854.7351n	877.724	14.5452	0.9322	105.984	256422	329436	286217	0	432199	27.5099	253862	5.27373	354310	372723	327659	367999	42.6991	129.816	507568	140.174	349739	37684.4	38338	29050.2	25754.4	36166.8	29968	32819.7	40580.8	44716.8	30581.9	34456.9	20693.1	38764.4	29784.8	38226.3	23894.3	32104	29790	37976.6	40135.6	34286.3	35874	TG(16:1(9Z)/18:1(9Z)/18:2(9Z,12Z))[iso6]	M+Na, M+K, 2M+Na	C55H98O6	gloycerolipid	http://pubchem.ncbi.nlm.nih.gov/summary/summary.cgi?sid=14711300
14.55_880.7507n	903.74	14.5524	0.277167	48.4417	142753	143378	103411	0	147970	1.92088	8256.55	1.31955	148541	195828	159249	194388	14.456	303.246	216699	41.0164	230070	16254.2	13424.7	8575.47	13037.9	12865.4	25682.8	13819.9	13641.3	21063.2	14830.3	12082.3	7716.35	13673.3	11170.4	17398.5	9848.95	15618.7	25834.1	18239.5	19616	13030.1	12384	TG(16:1(9Z)/18:1(9Z)/20:3(8Z,11Z,14Z))[iso6]	M+Na, M+K	C57H100O6	gloycerolipid	http://pubchem.ncbi.nlm.nih.gov/summary/summary.cgi?sid=14711510
13.99_876.7194n	899.709	13.9902	0.860783	8.90133	72166.9	91338	54158.8	1257.36	28559.7	11101.2	50399	2711.31	58112.1	117708	62670.4	104726	19269.8	95.2706	123432	9.68919	129602	32906	9233.45	6375.57	8597.8	11039.4	52281.3	8595.1	10944.8	69745.8	18406.2	25376.2	11350.4	18175.8	14853.2	46356.2	9699.5	13446.5	27014.7	35599.3	18801	17933.1	32851.6	TG(16:1(9Z)/18:2(9Z,12Z)/20:4(5Z,8Z,11Z,14Z))[iso6]	M+NH4, M+Na, M+K	C57H96O6	gloycerolipid	http://pubchem.ncbi.nlm.nih.gov/summary/summary.cgi?sid=14711605
13.74_908.7795n	947.711	13.7409	0.320033	112.608	81.0045	1416.31	1942.28	2868.2	1990.61	2351.65	15.1823	1368.99	979.073	913.331	550.263	1128.44	3010.04	24.4837	546.463	5.90183	1759.43	187.219	64.2337	41.9753	115.695	339.503	295.398	148.108	1.13529	287.569	167.666	387.602	426.757	169.799	109.256	67.2712	209.001	93.9855	587.538	270.046	308.998	212.929	19.8874	TG(16:1(9Z)/18:4(6Z,9Z,12Z,15Z)/22:0)[iso6]	M+NH4, M+K	C59H104O6	gloycerolipid	http://pubchem.ncbi.nlm.nih.gov/summary/summary.cgi?sid=135641542
14.03_916.8294m/z	916.829	14.0259	0.199317	0	0.877583	0	0	0	0	7920.72	0.274628	0	0	0	0	0	13051.1	0	0	0	0	6.35485	2.49777	4.8616	2.47391	0	111.402	0	0.513883	13.1647	0.00927864	6.49844	42.5489	243.298	292.705	652.283	219.481	361.127	80.7092	167.88	12.9626	2.87901	10.1885	TG(16:1(9Z)/19:0/20:2(11Z,14Z))[iso6]	M+NH4	C58H106O6	gloycerolipid	http://pubchem.ncbi.nlm.nih.gov/summary/summary.cgi?sid=14711594
13.53_929.7540m/z	929.754	13.528	2.09873	96850.4	1578.25	2411.65	2172.69	40693.1	3198.05	4327.47	1785.04	38328.8	2623.34	1687.41	1876.78	1480.41	6811.16	0	1660.63	0	1220.63	399.205	324.089	472.685	255.196	11.8687	199.245	16.8532	0	19.9386	9.81222	6.42335	2812.55	17930.2	12491.6	27590.4	10767.4	17639	493.364	4261.31	789.535	167.958	3.56017	TG(16:1(9Z)/20:1(11Z)/20:4(5Z,8Z,11Z,14Z))[iso6]	M+Na	C59H102O6	gloycerolipid	http://pubchem.ncbi.nlm.nih.gov/summary/summary.cgi?sid=14711830
14.03_926.7383n	949.725	14.0259	0.668617	31.9852	7754.13	7266.46	8876.16	23.5684	3407.21	1099.16	3894.47	433.767	6012.3	5656.35	3271.52	7901.56	2086.85	354.069	4723.6	415.508	8978.62	2612.87	2591.72	2343.89	2841.99	5241.24	4967.9	4604.86	1283.92	4870.81	2820.92	4960.06	5846.05	3490.19	2730.67	2924.58	3462.23	2788.23	6091.3	6181.47	8409.58	4274.49	2150.74	TG(16:1(9Z)/20:5(5Z,8Z,11Z,14Z,17Z)/22:4(7Z,10Z,13Z,16Z))[iso6]	M+NH4, M+Na, M+K	C61H98O6	gloycerolipid	http://pubchem.ncbi.nlm.nih.gov/summary/summary.cgi?sid=14712679
14.77_929.8355m/z	929.835	14.7653	0.0143	0	23.9784	25.6338	13.5897	0	14.5643	0	0	0	3.41637	48.6104	8.91014	7.75186	0	0	3.49797	0	12.8613	83.6654	87.463	41.3388	122.555	74.7287	143.897	130.899	149.388	118.714	119.491	77.0415	49.6721	55.4716	18.8322	50.0001	54.7749	86.8377	125.726	91.0423	150.13	115.403	29.8531	TG(16:1(9Z)/22:2(13Z,16Z)/22:2(13Z,16Z))[iso3]	M+H-2H2O	C63H112O6	gloycerolipid	http://pubchem.ncbi.nlm.nih.gov/summary/summary.cgi?sid=14712957
15.01_931.7716m/z	931.772	15.0146	0.555033	0	41029.7	35289.2	43932.7	0	1.97312	0	25902.6	0	30323.7	50006.4	34852.1	45350.6	0	89.7368	37393.8	0	41131	2586.46	4518.22	2933.41	3254.42	4447.7	2888.87	3763.54	3403.38	3689.99	4346.71	3444.77	2892.69	3897.21	4135.49	3445.81	3079.65	3078.3	3083.6	5816.93	10485.4	3383.68	3294.91	TG(17:0/17:0/22:5(7Z,10Z,13Z,16Z,19Z))[iso3]	M+Na	C59H104O6	gloycerolipid	http://pubchem.ncbi.nlm.nih.gov/summary/summary.cgi?sid=14711871
13.66_916.8290m/z	916.829	13.6559	0.40575	0	0.000862426	0.0898202	0.0267633	13658.7	0.01153	649.24	0	10114.7	0	0	0	0	817.735	0	0	0	0	30.3919	26.2782	27.2673	16.4954	0.0393273	176.61	0	0.554448	29.6413	1.58563	12.9093	115.536	760.488	611.333	1321.71	696.421	874.73	113.273	459.528	33.0771	6.68334	71.5158	TG(17:0/18:0/18:1(9Z))[iso6]	M+ACN+H	C56H106O6	gloycerolipid	http://pubchem.ncbi.nlm.nih.gov/summary/summary.cgi?sid=14711277
15.21_895.7708m/z	895.771	15.2139	0.29215	24.3467	7657.49	7481.98	18322.3	0	32.7159	0	19605.8	0	5604.96	9041.07	4531.19	6550.67	0	2942.97	4657.43	1444.32	5312.92	1413.63	1499.98	1208.29	1409.56	844.319	1617.02	2245.2	1700.74	2373.82	2385.18	1812.95	985.149	2437.61	3664.03	3050.06	1703.18	1683.43	1657.96	3923.69	2172.77	1603.69	3492.56	TG(17:0/18:0/18:2(9Z,12Z))[iso6]	M+Na	C56H104O6	gloycerolipid	http://pubchem.ncbi.nlm.nih.gov/summary/summary.cgi?sid=14711301
13.35_912.7982m/z	912.798	13.3501	0.235017	1298.79	3.13724	8.95019	9.81848	0.305321	1.46225	4774.16	18.4592	0.749349	7.99801	8.09114	3.07506	5.96342	5273.18	0	2.52562	0	0.625481	14.6885	8.46219	11.1982	4.22302	0	226.657	0	0.264875	39.973	0.0514573	12.0011	93.9425	568.221	277.816	526.388	332.057	427.603	163.187	145.901	19.5658	1.67023	22.3276	TG(17:0/18:0/18:3(9Z,12Z,15Z))[iso6]	M+ACN+H	C56H102O6	gloycerolipid	http://pubchem.ncbi.nlm.nih.gov/summary/summary.cgi?sid=14711327
14.96_870.7652n	888.799	14.9574	0.775767	125.576	23721.3	25841	30431.9	0	781.759	47.2387	31838.3	0	20050.6	34779.5	18493.3	23173.5	0	5486.13	24530.7	2064.13	24305.2	13742.7	12894.2	9051.97	9619.37	8006.14	19063.4	14964.2	13851	28023	18838.9	15176	6375.14	22515.9	28076.6	24232.4	12804.9	13826.7	12932.3	33062.6	20118.7	11975.6	26317.9	TG(17:0/18:1(9Z)/18:2(9Z,12Z))[iso6]	M+NH4, M+Na, M+K	C56H102O6	gloycerolipid	http://pubchem.ncbi.nlm.nih.gov/summary/summary.cgi?sid=14711322
15.36_886.7973n	904.831	15.356	0.284317	942.838	56455.2	53130	62842.1	117.44	406.863	80.083	77324.2	64.375	36241.3	50270.2	31696.7	54054.8	57.9807	3777.56	47647.6	20269.6	44413.3	29266.3	35312.8	13926.5	29312.5	17196.2	44235.8	44092.5	49915.9	49283.5	39838	42308.4	26143.2	46053.7	99850.8	71574.9	36679.2	31977.8	41879.4	129321	96674.6	38051.8	87219.5	TG(17:0/18:1(9Z)/19:1(9Z))[iso6]	M+NH4, M+Na, M+K, 2M+Na	C57H106O6	gloycerolipid	http://pubchem.ncbi.nlm.nih.gov/summary/summary.cgi?sid=135641593
14.91_957.7865m/z	957.786	14.9074	0.526483	162.572	6043.42	4715.54	8033.17	0	0.807732	0	2912.12	0	3771	6584.87	3893.65	5663.07	0	0	4485.36	105.845	3900.84	479.988	775.604	595.298	553.754	687.32	414.556	636.039	434.501	553.224	607.456	536.511	565.715	540.389	524.02	349.243	473.81	335.82	375.283	928.428	2023.92	524.546	381.575	TG(17:0/19:1(9Z)/22:5(7Z,10Z,13Z,16Z,19Z))[iso6]	M+Na	C61H106O6	gloycerolipid	http://pubchem.ncbi.nlm.nih.gov/summary/summary.cgi?sid=135641650
13.49_938.8138m/z	938.814	13.4923	0.127867	189.526	0.765219	0.8314	0.413584	475.457	0.46863	1184.88	0.117012	0	0.169509	0.00397462	0.300321	0.163826	771.353	0	0.000451077	0	0	0.452654	0.13046	0.381139	0.0961303	0	10.5993	0	0	1.74756	0	1.32741	31.4502	114.677	37.9823	72.9344	65.9027	57.5173	7.50386	22.196	1.92863	0.000192969	0.472055	TG(17:2(9Z,12Z)/18:0/20:2(11Z,14Z))[iso6]	M+ACN+H	C58H104O6	gloycerolipid	http://pubchem.ncbi.nlm.nih.gov/summary/summary.cgi?sid=14711551
14.39_889.7253m/z	889.725	14.3888	0.305733	0	3869.32	5985.37	3729.81	0	4679.52	4.59444	227.867	0	3650.32	6101.29	3156.66	3977.8	2.03204	15.6374	6509.84	0	6843.99	747.514	365.498	216.876	280.632	310.922	1160.14	253.2	444.101	1127.38	581.14	441.586	196.789	702.845	566.392	645.804	370.551	510.239	442.168	765.859	400.527	309.189	493.379	TG(17:2(9Z,12Z)/18:1(9Z)/18:2(9Z,12Z))[iso6]	M+Na	C56H98O6	gloycerolipid	http://pubchem.ncbi.nlm.nih.gov/summary/summary.cgi?sid=14711377
14.37_885.7676m/z	885.768	14.3745	0.0850167	20.3173	348.476	277.244	302.394	26.4017	241.387	259.824	74.9901	88.2461	274.551	262.891	167.752	211.961	172.2	253.601	170.024	0	180.557	1045.29	597.279	455.016	537.207	529.438	2328.64	653.194	835.969	3357.43	1440.36	1245.44	500.67	1405.57	1712.31	920.589	886.578	915.586	713.117	2679.97	1024.21	803.23	1138.01	TG(17:2(9Z,12Z)/18:3(9Z,12Z,15Z)/22:1(11Z))[iso6]	M+H-2H2O	C60H104O6	gloycerolipid	http://pubchem.ncbi.nlm.nih.gov/summary/summary.cgi?sid=135641781
14.59_927.7389m/z	927.739	14.5945	0.127883	651.167	10435.4	9609.77	11785.2	158.429	1023.56	140.568	3992.44	153.122	13152.9	9053.06	6776.02	8555.06	326.337	418.002	8063.33	1590.93	9792.29	283.985	653.391	1149.68	746.705	1434.76	149.341	2573.83	345.346	309.623	297.038	340.233	679.411	454.481	483.359	376.848	278.037	126.746	117.857	915.151	2137.84	1136.74	624.058	TG(17:2(9Z,12Z)/19:0/20:5(5Z,8Z,11Z,14Z,17Z))[iso6]	M+Na	C59H100O6	gloycerolipid	http://pubchem.ncbi.nlm.nih.gov/summary/summary.cgi?sid=14711971
13.35_925.7246m/z	925.725	13.3501	0.177867	1003.7	3329.59	2415.1	2316.15	1441.5	347.981	36609.6	12008.1	932.642	4936.29	2622.03	2855.94	2596.74	48305.9	463.297	3252.45	214.074	1474.67	4.98019	10.1133	0	1.85954	0	5.74022	3.84795	0	4.70879	0	0	116.974	712.891	471.575	999.854	526.286	722.573	0	120.099	3.2637	0	0	TG(17:2(9Z,12Z)/19:1(9Z)/20:5(5Z,8Z,11Z,14Z,17Z))[iso6]	M+Na	C59H98O6	gloycerolipid	http://pubchem.ncbi.nlm.nih.gov/summary/summary.cgi?sid=135641805
13.93_911.7898m/z	911.79	13.933	0.227183	2.62481	85.5463	1068.76	574.28	2089.65	3854.03	4.96911	20.7069	181.131	428.632	765.977	330.868	618.699	0.493442	95.1127	515.465	11.9144	725.576	27.6235	30.4357	0.801297	18.1517	49.4702	90.4503	34.2936	136.51	195.168	62.1472	40.8024	58.4798	189.601	101.155	74.445	193.03	48.1579	0.196232	256.518	306.66	154.259	43.8912	TG(17:2(9Z,12Z)/20:3(8Z,11Z,14Z)/22:2(13Z,16Z))[iso6]	M+H-2H2O	C62H106O6	gloycerolipid	http://pubchem.ncbi.nlm.nih.gov/summary/summary.cgi?sid=14712673
14.71_960.7182n	961.699	14.7088	0.1493	80.1758	205.668	117.541	350.087	0	31.0482	2.19231	1408.04	0	24.3667	90.2939	16.3319	75.1747	0	99.8208	8.67418	6.0158	12.2426	7.25728	13.9732	2.81302	15.686	6.3356	8.42637	10.8601	16.2873	24.4513	14.1931	9.97903	14.0136	32.0873	9.03648	15.4439	13.5157	9.03476	6.28531	29.4137	28.8885	5.45211	17.6746	TG(17:2(9Z,12Z)/22:6(4Z,7Z,10Z,13Z,16Z,19Z)/22:6(4Z,7Z,10Z,13Z,16Z,19Z))[iso3]	M+H-H2O, M+H	C64H96O6	gloycerolipid	http://pubchem.ncbi.nlm.nih.gov/summary/summary.cgi?sid=14713486
14.82_879.8176m/z	879.818	14.8224	0.0642833	0	730.917	579.978	671.552	0	142.827	0	0	0	1020.14	1070.62	605.518	472.327	0	0	810.628	0	735.406	7.79244	28.2219	17.4757	16.5214	8.2783	6.79993	28.9754	21.2794	19.0396	9.12006	15.4944	8.76483	16.6971	15.1084	19.3376	18.5028	19.9953	0	14.9238	17.4684	8.82164	10.9843	TG(18:0/18:2(9Z,12Z)/20:0)[iso6]	M+H-2H2O	C59H110O6	gloycerolipid	http://pubchem.ncbi.nlm.nih.gov/summary/summary.cgi?sid=14711585
15.22_921.7875m/z	921.788	15.221	0.2493	43.3933	989.501	699.933	1598.9	0	0	0	277.184	0	585.511	920.896	381.811	599.125	0	1642.9	604.8	53.262	515.867	158.705	134.553	53.6207	174.212	32.3537	315.018	298.135	124.684	250.419	323.494	163.115	182.372	327.76	479.108	313.972	254.712	196.408	112.654	606.968	415.683	96.0116	223.614	TG(18:0/18:3(9Z,12Z,15Z)/19:0)[iso6]	M+Na	C58H106O6	gloycerolipid	http://pubchem.ncbi.nlm.nih.gov/summary/summary.cgi?sid=14711580
13.14_914.8129m/z	914.813	13.1437	0.320017	133.991	0	3.33198	1.44612	11599.4	8.56812	368.96	0.309955	7393.27	0.0356035	2.88213	2.70892	0.564271	438.098	0	0.481647	0	0.133166	22.2937	14.9306	30.4381	13.0525	0	152.458	0	0.829846	30.9505	0.277961	3.74868	110.714	705.496	476.976	834.951	600.066	551.712	40.2006	214.26	28.4697	3.48205	15.3956	TG(18:0/18:3(9Z,12Z,15Z)/19:1(9Z))[iso6]	M+NH4	C58H104O6	gloycerolipid	http://pubchem.ncbi.nlm.nih.gov/summary/summary.cgi?sid=135641855
14.93_968.8598m/z	968.86	14.9289	0.170733	0	899.773	755.109	1012.64	0	0	0	0	0	268.121	766.349	327.122	547.04	0	0	299.832	0	298.514	93.9296	137.295	26.5575	55.8502	35.7456	124.426	73.2239	32.9834	189.655	188.055	122.066	130.98	235.574	216.439	192.586	136.733	114.263	29.1853	235.674	344.389	95.8076	155.295	TG(18:0/19:0/22:5(7Z,10Z,13Z,16Z,19Z))[iso6]	M+NH4	C62H110O6	gloycerolipid	http://pubchem.ncbi.nlm.nih.gov/summary/summary.cgi?sid=14712616
14.27_878.7348n	896.769	14.2674	0.50505	20.7983	150910	173776	78670.1	684.427	193776	11206.1	4559.85	3919.7	141333	243518	146638	221965	17377.2	27.6671	290011	0	269751	112550	43490.8	19737.1	41505.1	42298	201488	36423.9	54927.4	217159	77045.2	86374.7	32862.5	88548.2	75067.3	161958	43403.9	63320.5	105439	134967	79616.3	67175.4	110513	TG(18:1(9Z)/18:2(9Z,12Z)/18:3(9Z,12Z,15Z))[iso6]	M+NH4, M+Na	C57H98O6	gloycerolipid	http://pubchem.ncbi.nlm.nih.gov/summary/summary.cgi?sid=14711531
14.43_904.7507n	922.784	14.4309	0.427167	1323.14	56501	53201.8	49144.9	293.78	56813.2	1301.66	3654.9	439.925	52767.7	81734.9	66544.8	82669.2	2489.07	3318.91	68881.1	3100.82	74156.4	33307.2	45403.6	28913.3	38433.6	50905.1	39675.1	59253.5	34521	58353	44981.2	43664.8	40300.4	43635.4	33797.2	33262.5	34728.7	35465.8	43978.1	68086.2	109003	52867.6	37026.6	TG(18:1(9Z)/18:2(9Z,12Z)/20:4(5Z,8Z,11Z,14Z))[iso6]	M+NH4, M+Na, M+K	C59H100O6	gloycerolipid	http://pubchem.ncbi.nlm.nih.gov/summary/summary.cgi?sid=14711899
13.72_914.8131m/z	914.813	13.7202	0.24215	168.286	8.78617	8.04824	10.4871	62.1511	7.46698	6440.87	5.86629	8.92697	2.17792	8.38672	4.91658	4.34461	8852.29	0	5.20045	0	1.28239	6.83276	9.28403	18.2104	9.07466	0	220.308	0	0.211427	18.1574	0.326565	1.00809	121.897	657.93	427.117	876.683	429.545	688.361	143.208	230.922	19.6791	2.48939	13.992	TG(18:1(9Z)/18:3(9Z,12Z,15Z)/19:0)[iso6]	M+NH4	C58H104O6	gloycerolipid	http://pubchem.ncbi.nlm.nih.gov/summary/summary.cgi?sid=14711631
14.71_906.7661n	924.8	14.7088	0.5829	262.764	74922.6	64332.2	71579.4	0	41031.1	394.351	42594.9	53.8463	64611.9	101583	79569.2	92599.3	94.4331	1469.1	81197.7	390.337	80891.9	28094.8	50031.7	30646.2	40377.5	50456.2	34770.8	49881.2	39928.6	50033.1	46593.8	40234.2	35000.7	45647.9	38163.5	35249.3	33928.2	37382.4	37096.3	70763.6	114998	50948.4	36832.4	TG(18:1(9Z)/18:4(6Z,9Z,12Z,15Z)/20:1(11Z))[iso6]	M+NH4, M+Na, M+K	C59H102O6	gloycerolipid	http://pubchem.ncbi.nlm.nih.gov/summary/summary.cgi?sid=135641931
14.59_948.8001m/z	948.8	14.5874	0.227167	3.77809	758.611	499.756	493.606	1.91787	912.124	76.7902	135.155	0	347.688	275.26	198.89	166.711	52.7484	209.285	128.917	236.73	181.139	3503.94	5789.57	5986.26	6168.86	9677.82	4853.89	14509.7	3963.78	4692.67	4813.07	4211.93	6807.28	4405.61	4196.12	3059.44	4041.18	3026.42	4084.55	9251.67	24219	8478.28	4207.12	TG(18:1(9Z)/20:3(8Z,11Z,14Z)/20:4(5Z,8Z,11Z,14Z))[iso6]	M+NH4	C61H102O6	gloycerolipid	http://pubchem.ncbi.nlm.nih.gov/summary/summary.cgi?sid=14712322
14.59_943.7150m/z	943.715	14.5874	0.127883	41.6529	477.092	385.951	483.093	0	41.5675	3.85383	391.817	1.25183	548.122	236.698	199.439	182.832	0	6.47468	110.651	5.68349	140.868	0	15.3104	94.1024	59.4673	117.599	0	227.111	6.93965	0	0	0	51.5518	17.2568	23.1078	12.4065	4.98922	0	1.42649	55.2634	156.899	59.7238	15.9194	TG(18:2(9Z,12Z)/18:2(9Z,12Z)/20:3(8Z,11Z,14Z))[iso3]	M+K	C59H100O6	gloycerolipid	http://pubchem.ncbi.nlm.nih.gov/summary/summary.cgi?sid=14711892
12.46_923.7060m/z	923.706	12.4608	0.242167	987.488	4.72646	0	0	4306.9	275.565	57.3368	0	12.0189	12.0539	0	0	0	13.1119	0	0	0	0	0	0	0	0	0	0	0	0	0	0	0	8.50495	220.156	176.452	370.781	164.867	233.848	0	15.4069	0	0	0	TG(18:2(9Z,12Z)/18:2(9Z,12Z)/20:5(5Z,8Z,11Z,14Z,17Z))[iso3]	M+Na	C59H96O6	gloycerolipid	http://pubchem.ncbi.nlm.nih.gov/summary/summary.cgi?sid=14712042
13.91_900.7224n	923.712	13.9116	0.711483	112.871	10428.7	9106.89	11171.3	2349.55	1417.53	1518.89	8743.65	2130.48	6739.66	12021.5	7248.17	12915.7	2790.56	273	7277.97	124.439	13045.4	1787.49	972.028	1087.14	1291.19	1845.57	2124.06	1583.75	938.514	2665.31	1626.3	2160.88	1785.8	1269.14	1006.38	1397.88	1149.3	1404.12	2674.05	2536.97	2284.13	2064.82	1257.98	TG(18:3(6Z,9Z,12Z)/18:4(6Z,9Z,12Z,15Z)/20:2(11Z,14Z))[iso6]	M+Na, M+K	C59H96O6	gloycerolipid	http://pubchem.ncbi.nlm.nih.gov/summary/summary.cgi?sid=135642062
13.73_897.6964m/z	897.696	13.7338	0.6329	2.39156	9031.98	12113.4	7519.23	4940.76	594.231	3751.83	8166.88	2879.6	4740.78	14830.3	6199.14	11924.3	6305.75	32.3185	9809.1	18.4693	16903.4	1982.89	319.458	203.722	341.336	493.602	2419.73	363.984	314.105	3132.78	937.338	1440.85	595.469	572.785	572.289	2193.1	431.797	674.839	1589.61	1480.82	614.382	1065.86	1597.34	TG(18:3(9Z,12Z,15Z)/18:3(9Z,12Z,15Z)/20:5(5Z,8Z,11Z,14Z,17Z))[iso3]	M+H	C59H92O6	gloycerolipid	http://pubchem.ncbi.nlm.nih.gov/summary/summary.cgi?sid=14712184
12.94_949.7225m/z	949.723	12.9444	0.213583	1501.65	2.1811	254.367	189.591	1437.25	17.2582	174.87	0.13846	2916.99	281.797	128.412	94.7381	79.2076	42.1772	0	48.2425	0	121.724	0	0	0	0	0	2.75921	0	0	0	0	0	202.051	821.089	575.931	1003.03	531.997	844.93	3.51797	88.9715	0	0	0	TG(18:3(9Z,12Z,15Z)/18:3(9Z,12Z,15Z)/22:4(7Z,10Z,13Z,16Z))[iso3]	M+Na	C61H98O6	gloycerolipid	http://pubchem.ncbi.nlm.nih.gov/summary/summary.cgi?sid=14712686
13.70_942.8439m/z	942.844	13.6988	0.3343	0	0	3.51998	5.31533	6708.46	8.75058	125.885	0.647951	2968.83	4.18973	1.71499	1.17354	1.26084	175.62	0	0.559209	0	0.418757	0.30965	0.247987	2.07313	1.2859	0	110.475	0	0.00142464	2.09626	0	0.837114	61.7602	404.586	273.758	596.854	305.77	477.535	28.0157	183.876	3.27078	0	3.08929	TG(18:3(9Z,12Z,15Z)/19:0/20:1(11Z))[iso6]	M+NH4	C60H108O6	gloycerolipid	http://pubchem.ncbi.nlm.nih.gov/summary/summary.cgi?sid=14711947
14.43_964.8283m/z	964.828	14.4309	0.412883	444.416	3219.87	2662.98	2206.09	224.342	2585.17	25.4119	316.281	73.1699	2054.31	3353.7	2182.85	2280.35	223.43	19.7556	2009.95	347.507	2101.37	186.736	286.425	122.101	184.076	297.487	258.286	401.892	153.103	453.443	253.691	197.41	219.787	289.04	191.652	187.857	200.106	190.767	196.26	363.304	725.79	247.372	115.282	TG(18:3(9Z,12Z,15Z)/19:0/20:2(11Z,14Z))[iso6]	M+ACN+H	C60H106O6	gloycerolipid	http://pubchem.ncbi.nlm.nih.gov/summary/summary.cgi?sid=14712021
15.63_979.8045m/z	979.805	15.626	0.135017	10.5286	114.614	62.4643	112.713	0	0	0	100.072	0	0	3.90956	0	5.93885	0	3.26501	0	180.788	0	142.723	0	0	0	0	193.403	0	0	66.4309	0	3.45996	27.8353	21.0396	106.414	125.287	25.7864	4.83443	360.33	126.838	41.0402	0	36.3797	TG(18:3(9Z,12Z,15Z)/20:0/20:0)[iso3]	M+K	C61H112O6	gloycerolipid	http://pubchem.ncbi.nlm.nih.gov/summary/summary.cgi?sid=14711943
15.88_991.8663m/z	991.866	15.8825	0.44075	0.0103157	599.958	434.115	446.708	0	0	0	522.269	0	217.921	242.352	10.3692	216.497	0	0	104.957	0	131.739	170.005	0	0	0	0	378.463	2.79486	0	158.343	37.4212	55.0718	11.2992	42.1372	244.413	140.13	26.5232	11.3184	692.667	295.814	159.932	0	75.96	TG(18:3(9Z,12Z,15Z)/20:0/22:0)[iso6]	M+Na	C63H116O6	gloycerolipid	http://pubchem.ncbi.nlm.nih.gov/summary/summary.cgi?sid=14712498
12.76_906.7570m/z	906.757	12.7594	0.277183	132252	0	87.5373	44.5717	229.8	51.5432	66.2777	0	69.2417	91.424	28.4537	25.2229	33.8842	0	0	12.7303	0	156.96	161.089	106.198	239.711	123.055	179.098	85.904	210.578	84.4666	169.715	151.232	158.615	312.163	584.821	735.782	1042.56	518.42	867.804	39.7929	360.656	64.9352	241.864	101.247	TG(18:4(6Z,9Z,12Z,15Z)/18:4(6Z,9Z,12Z,15Z)/19:0)[iso3]	M+NH4	C58H96O6	gloycerolipid	http://pubchem.ncbi.nlm.nih.gov/summary/summary.cgi?sid=135638773
14.70_956.7734m/z	956.773	14.7017	0.412883	582.32	3730.5	3016.31	3307.19	24.9901	7176.27	24.9392	138.686	2.35001	2946.7	4569.51	3216.26	3620.4	11.6605	597.991	3327.02	1145.39	3458.51	135.49	296.787	176.821	184.351	318.137	245.734	244.541	108.702	263.103	212.517	165.018	176.193	203.828	152.717	93.5053	138.942	125.923	100.355	359.58	914.975	144.491	72.0921	TG(18:4(6Z,9Z,12Z,15Z)/19:0/20:5(5Z,8Z,11Z,14Z,17Z))[iso6]	M+ACN+H	C60H98O6	gloycerolipid	http://pubchem.ncbi.nlm.nih.gov/summary/summary.cgi?sid=135642246
14.31_928.7513n	951.741	14.3102	0.85365	146.241	17269.3	12841.5	15621.4	166.255	27285.3	374.454	1174.64	176.643	13208.9	15224.9	10576.5	16010.7	363.459	1786.19	11349.5	929.358	18150.9	1627.87	2978.19	2453.11	2740.24	4622.94	2264.08	4814.19	1502.98	2250.69	2087.44	2029.92	3446.65	1781.5	1199.08	993.784	1892.62	1482.6	2998.1	2697.71	7820.01	2595.09	862.96	TG(18:4(6Z,9Z,12Z,15Z)/20:0/20:5(5Z,8Z,11Z,14Z,17Z))[iso6]	M+Na, M+K	C61H100O6	gloycerolipid	http://pubchem.ncbi.nlm.nih.gov/summary/summary.cgi?sid=135642273
14.20_952.7479n	970.782	14.1966	0.34145	154.421	1779.23	961.549	1670.69	13.6438	1953.27	35.083	40.552	28.9252	1128.94	665.375	463.587	798.302	24.737	66.0459	315.049	229.336	634.565	228.254	609.126	591.95	787.347	1378.2	409.617	1556.9	120.514	414.252	448.415	619.655	1926.23	488.2	445.738	227.616	688.603	171.802	482.787	1317.33	3006.56	1251.1	385.407	TG(18:4(6Z,9Z,12Z,15Z)/20:1(11Z)/22:6(4Z,7Z,10Z,13Z,16Z,19Z))[iso6]	M+NH4, M+Na	C63H100O6	gloycerolipid	http://pubchem.ncbi.nlm.nih.gov/summary/summary.cgi?sid=135642293
14.55_925.7969m/z	925.797	14.5524	0.113583	0	514.365	552.506	350.048	4.48176	2910.21	61.3206	58.2678	58.4824	420.562	515.98	490.305	331.24	311.862	0	408.897	0	346.84	18648.1	16217.4	9473.82	14440.5	15103.9	23596.8	16383.3	17034.8	16433.6	18118.4	13242.4	7958.33	10021.2	7154.26	12713.4	10190.8	18212.9	32294.6	14061.8	22238.3	15129.2	9778.33	TG(18:4(6Z,9Z,12Z,15Z)/20:3(8Z,11Z,14Z)/22:0)[iso6]	M+H-2H2O	C63H108O6	gloycerolipid	http://pubchem.ncbi.nlm.nih.gov/summary/summary.cgi?sid=135642308
13.78_943.7535m/z	943.754	13.7766	0.0285667	0	11.587	75.7757	75.6396	5.81322	332.497	191.52	3.42129	8.23397	28.6672	18.7758	14.2646	16.3453	244.031	16.6567	9.19676	0	24.2301	41.2824	6.28935	18.5058	29.7699	45.3743	92.0876	25.889	0	91.9818	35.2013	80.5734	148.491	204.711	79.7972	78.5394	158.487	120.726	108.19	128.43	75.4423	58.9562	14.0713	TG(18:4(6Z,9Z,12Z,15Z)/22:2(13Z,16Z)/22:6(4Z,7Z,10Z,13Z,16Z,19Z))[iso6]	M+H-2H2O	C65H102O6	gloycerolipid	http://pubchem.ncbi.nlm.nih.gov/summary/summary.cgi?sid=135642353
13.01_955.7583m/z	955.758	13.0087	1.72155	21887.7	7816.01	12422.7	11431.8	7857.82	17535.1	8012.46	10809.5	7792.23	18204.3	13218.3	14980.7	12412.5	6959.9	2316.26	15216.2	1048.06	11805.5	539.526	349.953	914.779	325.195	398.799	309.136	263.315	212.543	266.84	174.005	358.951	1856.77	10743.7	5519.27	10703.9	5611.19	8504.81	266.778	1655.16	369.849	111.05	106.502	TG(19:1(9Z)/22:6(4Z,7Z,10Z,13Z,16Z,19Z)/22:6(4Z,7Z,10Z,13Z,16Z,19Z))[iso3]	M+H-2H2O	C66H102O6	gloycerolipid	http://pubchem.ncbi.nlm.nih.gov/summary/summary.cgi?sid=135638836
13.78_969.7649m/z	969.765	13.7838	0.0357167	5.38179	21.7341	12.5918	12.6439	6.27466	44.7297	29.9318	13.8029	9.90511	3.27742	10.301	0.0735997	2.18678	37.8497	157.563	1.59086	0.410355	0	20.4095	0	0	15.1858	51.68	40.8898	14.8296	0	48.621	23.1472	76.851	70.3769	28.3491	27.9782	1.76359	50.0552	19.3272	115.222	47.3472	56.9259	26.909	0	TG(20:5(5Z,8Z,11Z,14Z,17Z)/22:2(13Z,16Z)/22:6(4Z,7Z,10Z,13Z,16Z,19Z))[iso6]	M+H-2H2O	C67H104O6	gloycerolipid	http://pubchem.ncbi.nlm.nih.gov/summary/summary.cgi?sid=14713700
13.96_571.4721m/z	571.472	13.9616	0.10715	0.01067	0	54.5215	1.15968	0	2.34192	0	0	0	0	19.0297	0	8.18286	0	0	3.59604	0	13.3668	24.5102	0	0	0	0	96.4936	0	0	194.134	21.9345	18.7757	3.70796	19.8984	37.7755	0	3.96621	2.74644	0	60.844	0	9.42221	33.755	DG(12:0/22:4(7Z,10Z,13Z,16Z)/0:0)[iso2]	M+H-H2O	C37H64O5	gloycerolipid	http://pubchem.ncbi.nlm.nih.gov/summary/summary.cgi?sid=135638110
9.90_591.4952m/z	591.495	9.89988	0.476467	0	808.645	0	0	0	0	0	1006.4	0	0	0	0	0	0	25.0303	0	0	0	0	8.99314	0	0	0	0	0	0	0	0	4.43709	1.19738	5.23871	19.9	1.61766	0	0	0	0	0	0	24.4465	DG(13:0/19:0/0:0)[iso2]	M+Na	C35H68O5	gloycerolipid	http://pubchem.ncbi.nlm.nih.gov/summary/summary.cgi?sid=135638122
10.68_643.5271m/z	643.527	10.6757	0.88865	262.764	5291.28	0	0.126237	0	0	0	6940.4	0	0	0	0	0	0	3389.63	0	2119.91	0	139.354	266.306	29.9934	208.326	20.2525	182.545	182.281	461.156	368.565	258.417	142.487	110.784	353.3	505.264	532.338	132.379	139.156	222.553	258.315	317.764	304.522	461.589	DG(14:1(9Z)/22:1(11Z)/0:0)[iso2]	M+Na	C39H72O5	gloycerolipid	http://pubchem.ncbi.nlm.nih.gov/summary/summary.cgi?sid=135638179
8.33_641.5109m/z	641.511	8.32833	0.6829	3044.45	5486.53	0	28.5101	4363.37	0	0	4360.42	0	4401.24	0	0	0	6.80147	6223.88	0	3836.77	0	774.138	1006.53	297.804	545.749	376.693	1095.57	552.023	1047.44	1736.8	688.567	653.084	311.732	1011.37	961.676	1164.33	350.681	471.022	1081.41	801.302	1229.33	662.957	748.89	DG(14:1(9Z)/22:2(13Z,16Z)/0:0)[iso2]	M+Na	C39H70O5	gloycerolipid	http://pubchem.ncbi.nlm.nih.gov/summary/summary.cgi?sid=135638180
15.08_577.5194m/z	577.519	15.0782	0.1993	0	4686.99	4953.18	6676.93	0	0	0	3682.03	0	3114.5	3506.68	2830.26	3686.03	0	0	2949.57	0	2073.67	16233.3	24633.7	11529.2	15104.5	11912.9	12883.5	27161.9	36007.2	32748.9	23368.9	26786.2	12974.6	39849.8	67366.3	59513.7	17292.2	16976.9	18624.9	64476.4	48729.1	29373.6	93707.7	DG(16:0/18:1(11Z)/0:0)	M+H-H2O	C37H70O5	gloycerolipid	http://pubchem.ncbi.nlm.nih.gov/summary/summary.cgi?sid=14711159
14.54_575.5034m/z	575.503	14.5381	2.04158	9657.68	3886.09	5354.47	4503.96	3958.87	4590.34	5944.58	546.239	1527.13	2728.11	4352.57	2268.83	3309.19	5729.76	0	5212.04	0	2806.85	12202.5	10723.5	5577.32	6819.73	9174.08	14902.5	9697.65	12724.6	31541.1	11507.6	14224.1	8079.13	22865.2	25598.1	18930.7	8863.35	9826.92	7530.5	27741.9	21343.1	11756.6	20831.5	DG(16:0/18:2(9Z,12Z)/0:0)[iso2]	M+H-H2O	C37H68O5	gloycerolipid	http://pubchem.ncbi.nlm.nih.gov/summary/summary.cgi?sid=14710879
13.46_613.4817m/z	613.482	13.4637	0.227883	2.04375	0	0	0	0	0	0	0	0	0	0	0	0	0	0	0	0	0	0	0	0	0	0	0	0	0	0	0	0	5.09997	287.838	163.632	361.851	117.746	184.691	0	16.3813	0	0	0	DG(16:0/18:3(9Z,12Z,15Z)/0:0)[iso2]	M+Na	C37H66O5	gloycerolipid	http://pubchem.ncbi.nlm.nih.gov/summary/summary.cgi?sid=14710884
5.49_632.5243m/z	632.524	5.49025	0.156433	0.0607019	0	0	0	0	0	0	0	0	0	0	0	0	0	0	0	0	0	155.585	20.6679	17.0359	17.0375	22.0578	227.851	21.2993	33.8353	223.754	3.30792	57.4708	0	0	2.51501	9.1694	0	0	154.429	3.77016	5.98469	10.2087	43.4274	DG(16:0/20:5(5Z,8Z,11Z,14Z,17Z)/0:0)[iso2]	M+NH4	C39H66O5	gloycerolipid	http://pubchem.ncbi.nlm.nih.gov/summary/summary.cgi?sid=14710930
6.89_615.4957m/z	615.496	6.89108	0.633617	0	10.2858	11356	42.63	0	3714.8	5935.11	3.16705	925.89	13.2944	0	611.923	0	7876.96	8.36554	0	0	4914.8	105.758	89.1606	0	15.4008	6.00119	213.674	3.45766	52.878	286.222	40.8693	78.0562	8.75165	93.9492	91.1116	102.406	12.3629	24.5392	134.363	72.9148	94.7498	13.691	69.2536	DG(16:1(9Z)/18:1(9Z)/0:0)[iso2]	M+Na	C37H68O5	gloycerolipid	http://pubchem.ncbi.nlm.nih.gov/summary/summary.cgi?sid=14710878
14.52_573.4878m/z	573.488	14.5167	0.270717	0	737.544	1058.88	1159.66	0	0	0	336.378	0	556.518	523.98	422.518	472.637	0	0	536.578	0	417.918	2298.98	1828.27	1439.55	1623.14	1524.38	2400.62	1675.15	3727.61	6406	3153.83	3116.87	2325.65	4460.13	5733.54	3012.89	1783.11	2199.66	1695.16	6160.22	2972.66	3696.83	7248.97	DG(16:1(9Z)/18:2(9Z,12Z)/0:0)[iso2]	M+H-H2O	C37H66O5	gloycerolipid	http://pubchem.ncbi.nlm.nih.gov/summary/summary.cgi?sid=14710883
7.26_611.5395m/z	611.54	7.2611	0.220033	0	0	0	166.48	0	0	0	0	0	0	127.374	3.55402	253.062	0	0	23.5289	0	0	99.294	347.162	165.596	174.539	252.959	143.912	19.3647	260.318	164.378	105.462	180.777	0	0	0	21.2924	0	2.82201	109.979	0	124.882	77.4621	150.324	DG(16:1(9Z)/22:2(13Z,16Z)/0:0)[iso2]	M+H-2H2O	C41H74O5	gloycerolipid	http://pubchem.ncbi.nlm.nih.gov/summary/summary.cgi?sid=14710989
10.26_617.5114m/z	617.511	10.2556	0.5472	477.624	6427.58	2.97532	1.65838	0	0	3.24273	672.678	0	0	0	0	0	0	1724.37	0	878.207	0	173.978	323.956	58.9879	114.374	25.387	136.163	134.599	406.514	293.77	166.156	250.889	104.705	292.933	447.422	368.684	135.757	127.544	234.768	311.916	316.591	188.214	614.845	DG(17:0/17:1(9Z)/0:0)[iso2]	M+Na	C37H70O5	gloycerolipid	http://pubchem.ncbi.nlm.nih.gov/summary/summary.cgi?sid=14710870
12.74_622.5520n	645.543	12.738	0.469333	380.975	705.105	1.34028	1.58122	196.479	1420.5	840.04	972.532	352.265	0.164173	0.741493	0.0779717	1.29976	463.293	0	2.03029	0	0.00749314	80.948	83.9084	5.36625	37.2149	5.05165	121.35	34.4908	100.938	127.626	41.2889	137.582	38.5443	70.7621	317.895	261.345	69.5931	89.2031	195.795	168.479	159.285	27.7042	416.096	DG(18:0/18:1(9Z)/0:0)[iso2]	M+H-H2O, M+NH4, M+Na	C39H74O5	gloycerolipid	http://pubchem.ncbi.nlm.nih.gov/summary/summary.cgi?sid=14710895
14.82_603.5328m/z	603.533	14.8153	0.312883	1.85002	1831.17	1792.11	1269.37	0	232.327	0	105.418	0	1108.07	1663.01	1017.93	1354.48	0	0	1264.6	0	1396.45	7003.28	6677.87	3327.02	6578.11	5164.8	12690.3	8396.72	10023.6	17457.7	9919.83	7189.62	5638.18	14422.4	19704.1	15498.4	7021.66	8554.51	7046.09	23747.7	18320.8	9622.26	13338.5	DG(18:0/18:2(9Z,12Z)/0:0)[iso2]	M+H-H2O	C39H72O5	gloycerolipid	http://pubchem.ncbi.nlm.nih.gov/summary/summary.cgi?sid=14710902
14.92_653.5499m/z	653.55	14.9217	0.163583	0	2.1871	0	0	0	0	0	0	0	0	0	0	0	0	0	0	0	0	15.5565	107.868	25.009	42.9856	22.9923	5.86302	58.9261	41.5284	101.215	104.765	120.298	96.9732	179.077	237.837	87.2533	98.6663	32.6513	24.1056	246.552	447.993	104.839	189.786	DG(18:0/22:5(7Z,10Z,13Z,16Z,19Z)/0:0)[iso2]	M+H-H2O	C43H74O5	gloycerolipid	http://pubchem.ncbi.nlm.nih.gov/summary/summary.cgi?sid=14711057
14.53_601.5179m/z	601.518	14.531	1.3444	148.76	3635.94	3517.69	2008.76	2954.12	6394.19	3487.02	276.451	1404.55	1968.43	3357.74	1634.48	2458.28	6546.45	132.834	2648.07	28.1179	2842.49	8732.5	6257.25	3145.25	6103.25	5473.81	19487.8	6826.04	7885.92	22655	9727.68	7826.04	5233.36	12830.7	15479.6	13114.4	6345.22	8638.3	9236.31	19971.7	13245.6	8547.24	10088.3	DG(18:1(9Z)/18:2(9Z,12Z)/0:0)[iso2]	M+H-H2O	C39H70O5	gloycerolipid	http://pubchem.ncbi.nlm.nih.gov/summary/summary.cgi?sid=14710908
14.54_616.5068n	599.504	14.5381	0.305733	12.3724	2708.79	3260.61	2139.26	0.524006	29.1329	0	427.517	0	1788.46	3262.69	1643.33	2523.22	0	0	3758.33	0	2369.28	9366.3	7474.21	3078.73	4875.01	6148.7	13944.1	6765.75	7597.8	23079	7311.43	8857.12	4229.7	15101	15320.1	13977.8	5770.21	7015.28	7643.8	18969	15149.5	7091.92	11806.5	DG(18:1(9Z)/18:3(9Z,12Z,15Z)/0:0)[iso2]	M+H-H2O, M+H	C39H68O5	gloycerolipid	http://pubchem.ncbi.nlm.nih.gov/summary/summary.cgi?sid=14710916
14.28_597.4875m/z	597.488	14.2817	0.320017	0	462.226	604.246	344.632	0	0	0	23.3638	0	175.527	474.37	141.356	296.116	0	0	355.435	0	297.533	1808.65	437.092	127.877	362.157	399.142	1850.59	335.614	591.421	3503.61	930.217	1546.52	389.175	1177.21	1050.9	1409.41	471.264	608.652	1196.79	2261.28	1077.29	1043.94	2090.76	DG(18:2(9Z,12Z)/18:3(9Z,12Z,15Z)/0:0)[iso2]	M+H-H2O	C39H66O5	gloycerolipid	http://pubchem.ncbi.nlm.nih.gov/summary/summary.cgi?sid=14710923
14.30_647.5028m/z	647.503	14.3031	0.0928667	33.188	12.6184	20.1793	10.0644	2.31926	0.00151641	0	0	0	0	0	0	0	0	22.1535	0	0.167729	0	28.3061	17.3927	0	23.8957	93.8343	85.7693	232.835	5.107	114.091	17.5019	21.1382	105.588	85.8537	89.3778	44.2074	34.0027	0	0	220.096	384.154	70.9622	41.2806	DG(18:2(9Z,12Z)/22:6(4Z,7Z,10Z,13Z,16Z,19Z)/0:0)[iso2]	M+H-H2O	C43H68O5	gloycerolipid	http://pubchem.ncbi.nlm.nih.gov/summary/summary.cgi?sid=14711086
7.74_665.5112m/z	665.511	7.73757	0.3979	0	882.19	0	0	239.363	0	0	900.166	0	310.588	0	0	0	0	126.26	0	316.244	0	0	7.68993	0	9.0102	0	1.91171	0	0	2.47905	9.30027	7.20451	23.0724	7.99556	13.9171	3.98318	1.96453	0	0	0	20.6891	28.8431	11.7299	DG(18:3(9Z,12Z,15Z)/20:2(11Z,14Z)/0:0)[iso2]	M+Na	C41H70O5	gloycerolipid	http://pubchem.ncbi.nlm.nih.gov/summary/summary.cgi?sid=14710971
14.15_623.5029m/z	623.503	14.1538	0.156433	0	8.51087	0	0	0	0	0	0	0	0	0	0	0	0	0	0	0	0	15.4931	10.132	3.15357	31.1603	26.1447	77.1659	8.70827	0	116.454	63.0615	70.8303	158.022	64.101	72.0925	5.15273	68.7274	20.1075	23.8437	156.528	164.254	68.7528	44.051	DG(18:3(9Z,12Z,15Z)/20:3(8Z,11Z,14Z)/0:0)[iso2]	M+H-H2O	C41H68O5	gloycerolipid	http://pubchem.ncbi.nlm.nih.gov/summary/summary.cgi?sid=14710982
3.66_704.5247m/z	704.525	3.65512	0.227883	0.248945	0	157.129	492.965	61.7601	1339.62	0	375.407	91.5453	0	78.1555	0	100.576	0.422368	0	140.135	44.0694	64.7655	188.116	52.8458	388.715	118.849	65.9598	53.3872	69.1216	208.653	137.172	616.427	407.708	170.503	126.782	261.662	76.042	59.9873	38.2759	340.34	57.2463	46.2414	274.594	749.516	DG(18:3(9Z,12Z,15Z)/22:6(4Z,7Z,10Z,13Z,16Z,19Z)/0:0)[iso2]	M+ACN+H	C43H66O5	gloycerolipid	http://pubchem.ncbi.nlm.nih.gov/summary/summary.cgi?sid=14711094
7.33_563.4435m/z	563.444	7.33253	0.3986	0	6.05795	0	0	0	0	0	3.77948	0	0	0	0	0	0	0	0	0	0	0	0	0	0	0	0	0	0	0	0	0	105.796	161.283	327.325	621.054	503.126	699.215	3.66944	219.136	0	0	0	DG(18:4(6Z,9Z,12Z,15Z)/17:2(9Z,12Z)/0:0)[iso2]	M+H-2H2O	C38H62O5	gloycerolipid	http://pubchem.ncbi.nlm.nih.gov/summary/summary.cgi?sid=135638261
13.99_597.4877m/z	597.488	13.9902	0.291467	0	257.263	431.507	75.663	0	57.8609	0	0	0	90.885	326.358	73.4626	221.356	0	0	239.728	0	268.996	589.707	72.0312	0	55.6212	45.5528	1232.14	8.70196	72.6066	1632.81	232.406	369.533	86.9982	266.003	203.981	941.04	86.8678	147.75	363.966	648.85	114.74	171.064	577.881	DG(18:4(6Z,9Z,12Z,15Z)/18:1(9Z)/0:0)[iso2]	M+H-H2O	C39H66O5	gloycerolipid	http://pubchem.ncbi.nlm.nih.gov/summary/summary.cgi?sid=135638263
13.14_615.4981m/z	615.498	13.1437	0.2493	3.92575	0	25.2061	27.0446	0	0	0	0	0	6.34567	6.41396	10.8701	0.869431	0	0	0	0	0	0	0	0	0	0.707504	0	0	0	0	0	0	4.36616	217.625	182.525	414.971	143.742	283.292	0	19.0159	0	0.621205	0.724803	DG(18:4(6Z,9Z,12Z,15Z)/18:1(9Z)/0:0)[iso2]	M+H	C39H66O5	gloycerolipid	http://pubchem.ncbi.nlm.nih.gov/summary/summary.cgi?sid=135638263
3.92_664.5060n	706.54	3.918	0.25645	0.106049	11.3743	901.219	5.87511	0	17.1733	0	0	0	0	0	8.02585	0	0.36168	0	0	0	343.08	203.709	172.161	139.447	144.846	184.397	96.0116	80.1348	144.385	66.9254	72.2872	55.5227	0.281736	0.497448	1.1145	49.9585	0.583033	0.784509	117.455	0	20.6313	110.241	122.467	DG(18:4(6Z,9Z,12Z,15Z)/22:4(7Z,10Z,13Z,16Z)/0:0)[iso2]	M+H-H2O, M+ACN+H	C43H68O5	gloycerolipid	http://pubchem.ncbi.nlm.nih.gov/summary/summary.cgi?sid=135638278
5.06_1480.1033m/z	1480.1	5.06308	0.09215	0	3.47206	0	0	0	0	120.766	0	12.2588	34.5258	0	0	0	0	114.049	0	0	0	7.61724	8.33148	103.092	74.1132	53.5052	0	38.0517	43.8254	2.79834	7.91944	17.6379	68.2003	0	0	3.28179	10.0985	5.85146	5.55461	0	5.0298	14.9203	0	DG(22:2(13Z,16Z)/22:6(4Z,7Z,10Z,13Z,16Z,19Z)/0:0)[iso2]	2M+K	C47H76O5	gloycerolipid	http://pubchem.ncbi.nlm.nih.gov/summary/summary.cgi?sid=14711154
15.07_603.5348m/z	603.535	15.071	0.206433	0	4000.5	3664	3621.03	0	0	0	915.632	0	2401.3	3339.89	2076.91	3019.99	0	0	2308.58	0	2305.52	13458.4	16658.4	8446.42	15225.3	10221	15911.8	22796.5	27270.9	26046.6	19753.7	16717.2	11327.1	29966.1	52807.3	45138.9	15625.1	17394.8	15339.7	50301.5	39728	24060.9	46929.7	DG(O-16:0/18:1(9Z))	M+Na	C37H72O4	gloycerolipid	http://pubchem.ncbi.nlm.nih.gov/summary/summary.cgi?sid=4266240
15.00_368.3451n	369.352	15.0003	0.30575	0	792.898	813.636	771.389	0	0	0	1436.65	0	1413.09	749.973	843.339	1064.52	0	249.35	967.705	0	767.263	14107.2	13833.7	20026.6	21550.3	17250	10787.5	23092.8	18168	12256	17622.3	16680.3	20447.3	11003	13159.2	11011.6	16655.2	17086.8	18291.6	16017.6	15071.3	23330.1	17012.2	3-Deoxyvitamin D3	M+H, M+NH4, 2M+H	C27H44	sterol lipid	http://pubchem.ncbi.nlm.nih.gov/summary/summary.cgi?sid=49703700
14.64_648.5831n	666.618	14.6445	0.2843	2.28003	1122.49	1551.71	471.956	0	204.734	0	132.329	0	3153.35	1004.37	1469.05	1708.51	0	23.1199	2049.63	79.4156	1784	46643.8	36135.3	39500.5	49233.9	42090.5	30518.6	57741.8	47349.5	29002.4	39968.8	35954.4	43575.5	20032.3	23620.7	28338.5	43053	42579.4	39904.2	29944.7	23666.6	43728.2	22852.5	16:1 Stigmasteryl ester	M+H, M+NH4, M+K, 2M+NH4, 2M+Na	C45H76O2	sterol lipid	http://pubchem.ncbi.nlm.nih.gov/summary/summary.cgi?sid=160780516
13.95_971.5883m/z	971.588	13.9545	0.1493	0	0	4.13513	0	0	0	0	0	0	0	0.8775	0	0.18769	0	0	3.42e-05	0	0.13027	1067.16	371.073	1120.66	1047.55	1100.39	802.045	1449.3	1188.7	321.03	693.85	743.709	527.93	174.031	427.287	514.28	555.541	525.77	887.641	350.233	432.341	633.173	810.799	cholesterol sulfate	2M+K	C27H46O4S	sterol lipid	http://pubchem.ncbi.nlm.nih.gov/summary/summary.cgi?sid=85300926
14.13_688.6019m/z	688.602	14.1324	0.177867	0	8.73838	0	0	0	0	17.3356	11.1966	0	0	0	0	0	15.3873	200.31	0	57.9116	0	249.866	180.609	304.384	492.23	431.896	744.047	821.122	343.818	479.848	711.996	599.308	782.516	66.2143	240.037	80.9957	330.2	301.432	654.157	784.363	326.254	538.152	304.812	20:5 Cholesteryl ester	M+NH4	C47H74O2	sterol lipid	http://pubchem.ncbi.nlm.nih.gov/summary/summary.cgi?sid=24702211
13.36_846.7178m/z	846.718	13.3573	0.04285	0	0	0	0	1.07213	27.843	31.0741	0	0.629	0	0	0	0	11.1959	0	0	0	0	113.047	142.645	111.242	57.0811	79.2582	59.7536	59.8725	113.473	72.0624	49.8314	69.3881	5.89841	6.61012	8.8207	41.1942	6.23931	19.5632	101.356	15.3613	98.177	36.4539	49.9921	18:0-Glc-Campesterol	M+NH4	C52H92O7	sterol lipid	http://pubchem.ncbi.nlm.nih.gov/summary/summary.cgi?sid=160780554
14.64_970.7385m/z	970.739	14.6445	0.270033	719.345	798.927	669.824	690.116	52.6779	437.623	68.559	393.836	41.8401	764.396	669.996	581.302	523.07	13.9389	61.8547	480.268	129.564	420.247	9.92128	34.2423	6.94533	9.45612	18.5445	30.0939	33.654	0	17.4337	2.26993	7.71608	20.6937	15.9566	10.3477	12.3281	7.88652	6.81001	7.01671	27.9268	166.161	19.486	0	1alpha,25-dihydroxy-2beta-(2-hydroxyethoxy)vitamin D3 / 1alpha,25-dihydroxy-2beta-(2-hydroxyethoxy)cholecalciferol	2M+NH4	C29H48O5	sterol lipid	http://pubchem.ncbi.nlm.nih.gov/summary/summary.cgi?sid=14715315
14.44_1013.6565m/z	1013.66	14.4381	0.0993	0	5.36305	3.9934	1.55092	0	0	0	0	0	0	1.86372	0.37674	0.260113	0	0	0	0	0.184469	0	23.5486	0	22.5933	10.8761	13.5509	14.3063	0	64.9965	44.473	9.17642	91.3371	48.6404	55.9513	0	46.6296	23.3856	5.58781	105.708	143.734	49.9878	19.3515	2-deoxy-20-hydroxy-5alpha-ecdysone 3-acetate	2M+H	C29H46O7	sterol lipid	http://pubchem.ncbi.nlm.nih.gov/summary/summary.cgi?sid=85300625
14.12_887.7120m/z	887.712	14.1181	0.654333	0	2072.67	1615.75	1309.75	0.0154893	920.573	61.6889	1537.9	0.345237	806.428	1311.46	614.895	879.91	3.96403	1318.64	1388.4	150.492	1108.09	243.892	53.8347	34.3694	53.3984	51.5818	374.219	68.8233	137.259	461.243	229.32	208.076	122.74	278.905	243.849	268.626	201.135	129.133	77.9354	414.586	266.197	112.246	224.79	22,23-dihydroxycampesterol	2M+Na	C28H48O3	sterol lipid	http://pubchem.ncbi.nlm.nih.gov/summary/summary.cgi?sid=123069050
3.85_429.3727m/z	429.373	3.85442	0.93865	0	156.84	2125.82	928.213	899.587	1470.27	0	469.797	441.109	87.4628	674.887	1467.45	576.57	435.815	0	412.215	181.992	622.148	23.3944	2.16394	3.49453	27.469	0	38.2213	18.808	5.53344	168.969	41.2573	2.16772	232.8	75.0398	217.519	84.2828	93.3493	30.6381	0	12.0461	60.0683	32.6098	24.4459	24-ethyl-5alpha-cholest-25-en-3alpha,12alpha,16alpha-triol	M+H-H2O	C29H50O3	sterol lipid	http://pubchem.ncbi.nlm.nih.gov/summary/summary.cgi?sid=123069084
14.82_937.6973m/z	937.697	14.8153	0.177867	4.07806	1212.16	1436.16	1378.56	0	0	0	311.288	0	1671.45	1233.95	1251.3	1086.23	0	249.473	1330.25	11.7155	895.571	69.5797	68.5121	16.4976	36.2244	15.2175	49.0935	56.9956	93.7043	83.3276	43.9751	57.7893	61.9551	123.598	99.8512	115.193	48.1461	46.3758	26.5588	99.3465	85.7786	54.4279	100.445	Herbasterol	2M+H	C27H48O6	sterol lipid	http://pubchem.ncbi.nlm.nih.gov/summary/summary.cgi?sid=123068895
14.81_607.3909m/z	607.391	14.8081	0.0857	94.2589	1.76472	6.32562	4.37071	27.9328	22.1562	7.86394	1.94037	11.9337	8.0918	0	4.03992	0	7.32109	0	4.65727	0	0	29.3287	22.0922	0	15.7612	9.79851	28.9641	30.1319	15.9513	62.1227	18.3212	35.4202	22.8561	57.9965	70.9435	62.5132	30.4887	19.8133	7.14638	75.8343	53.2247	31.7228	53.0272	Lynestrenol	2M+K	C20H28O	sterol lipid	http://pubchem.ncbi.nlm.nih.gov/summary/summary.cgi?sid=24702339
15.00_624.5836n	647.573	15.0003	0.121433	0	227.46	294.901	173.745	0	0	0	0	0	480.122	252.874	305.7	310.354	0	0	368.345	217.553	285.358	13.6356	14.3573	30.0084	51.2761	24.9246	17.0588	26.7668	18.0697	20.7394	22.8616	30.8457	87.5252	10.7699	20.7604	2.38111	47.952	50.7904	4.95176	27.6817	13.1556	43.6969	5.02433	16:0 Cholesteryl ester	M+NH4, M+Na	C43H76O2	sterol lipid	http://pubchem.ncbi.nlm.nih.gov/summary/summary.cgi?sid=24702201
14.26_961.6256m/z	961.626	14.2602	0.170733	0	26.4364	40.2059	19.5567	0	0.787162	0	0	0	11.3745	45.9106	13.1896	28.3719	0	0	30.1225	0	21.4813	106.838	24.1773	0	0	0	110.311	0	41.1968	337.419	39.7933	94.0702	16.2697	129.821	149.495	68.9323	10.0479	37.1737	7.45601	169.652	43.1872	30.8326	146.215	22-deoxy-20,21-dihydroxyecdysone	2M+H	C27H44O7	sterol lipid	http://pubchem.ncbi.nlm.nih.gov/summary/summary.cgi?sid=85300620
13.10_370.3557m/z	370.356	13.1008	0.262883	6.58316	0	0	0	150.587	0	0	0	135.333	0	0	0	0	0	0	0	0	0	3.52184	2.41232	97.0565	51.1791	0	0	0	0	0	0	0	466.715	620.178	768.354	802.738	1537.05	1396.65	42.2927	206.834	2.97694	16.7291	0	25-hydroxy-cholesterol(d3)	M+H-2H2O	C27H43D3O2	sterol lipid	http://pubchem.ncbi.nlm.nih.gov/summary/summary.cgi?sid=4266363
0.34_971.5909m/z	971.591	0.34055	0.120717	0	0	0	0	0	0	0	0	0	0	0	0	0	21.189	0	0	0	0	0	0	0	0	0	0	17.1269	0	0	0	0	586.316	844.502	0	1.95629	530.056	637.635	101.519	6.8253	68.7206	186.527	0	cholesterol sulfate	2M+K	C27H46O4S	sterol lipid	http://pubchem.ncbi.nlm.nih.gov/summary/summary.cgi?sid=85300926
6.70_824.6419m/z	824.642	6.69963	0.2486	157.427	2.42449	281.666	7.87309	1.8898	18.7551	0.132176	2.21219	368.385	2.56353	89.8483	763.272	80.2342	88.7738	1.16116	3.55109	1.29855	127.854	1.80091	3.71101	24.6226	6.65913	6.18632	1.14464	3.18697	2.20344	3.55821	22.1436	2.5176	14.7688	1.53451	6.70697	4.94963	5.11109	2.87935	3.14018	2.16372	3.34861	1.81859	6.35743	16:2-Glc-Cholesterol	M+ACN+H	C49H82O7	sterol lipid	http://pubchem.ncbi.nlm.nih.gov/summary/summary.cgi?sid=160780487
14.26_696.5836n	719.573	14.2602	0.206433	41.0802	1204.02	904.364	2151.93	0.146414	624.97	0	0	0	7110.26	1083.24	2955.18	2441.84	0	0	1825.41	0	1543.36	74.3748	270.251	886.11	735.158	517.329	1.98701	1087.06	216.494	2.50383	113.289	81.8762	694.091	38.1335	77.9152	16.3778	273.129	89.9589	68.907	107.065	66.2172	661.031	23.0934	22:6 Cholesteryl ester	M+Na, M+K	C49H76O2	sterol lipid	http://pubchem.ncbi.nlm.nih.gov/summary/summary.cgi?sid=24702215
4.64_546.3907n	1115.77	4.63662	0.30575	0	0	0	1.85793	0.239813	0	0	0.957905	1.93219	0	0.404837	0	2.01448	0	0	0.112438	1.15935	0	0.487593	12.2851	0	2.91215	4.22151	0	0.110855	7.08978	0	0.138323	0.0812474	5325.5	21228.3	0	14811.4	32952	8112.89	0	0	0	0.0595065	0.502152	cholest-5,24-dien-3beta-yl beta-D-glucopyranoside	M+K, 2M+Na, 2M+K	C33H54O6	sterol lipid	http://pubchem.ncbi.nlm.nih.gov/summary/summary.cgi?sid=123068951
13.63_851.7085m/z	851.709	13.6273	1.27367	1309.12	2197.67	1043.47	1306.42	32243.9	468.349	81669.3	1827.85	19134.7	922.504	916.709	696.14	1010.79	73543.4	2466.23	664.308	1530.48	838.625	960.406	937.411	1410.96	710.52	972.489	683.066	1478.26	855.275	770.499	836.973	864.496	1028	766.771	984.896	929.805	1186.7	1200.22	471.285	618.121	777.396	1060.59	539.667	20:1-Glc-Sitosterol	M+H-H2O	C55H96O7	sterol lipid	http://pubchem.ncbi.nlm.nih.gov/summary/summary.cgi?sid=160780585
3.88_794.5589m/z	794.559	3.87513	0.0850167	567.038	0	410.729	35.4525	18.6655	0	0	32.5087	13.9569	0	19.9355	177.829	2.69406	73.1313	0	1.98275	14.0567	352.977	11.4055	0	38.3932	21.2457	5.35709	16.1323	32.2162	0	20.0538	20.1228	8.99118	18.5356	35.006	34.9152	37.0699	34.0982	31.2648	4.73533	11.9971	0	14.74	22.3417	sarmentogenin	2M+NH4	C24H36O4	sterol lipid	http://pubchem.ncbi.nlm.nih.gov/summary/summary.cgi?sid=123069234
1.16_622.4075m/z	622.408	1.15847	0.170717	0	0	99.6202	0	0	0	0	0	0	0	0	0	0	0	0	0	0	0	0	0	0	0	0	0	0	0	0	0	0	97.0003	49.9093	60.3645	58.7736	169.723	188.658	0	7.84685	0	0	0	2-Methoxyestradiol-17beta	2M+NH4	C19H26O3	sterol lipid	http://pubchem.ncbi.nlm.nih.gov/summary/summary.cgi?sid=24702257
14.61_622.5686n	1263.17	14.6088	0.0857167	0	0	0	0	0	0	0	2.65913	0	0	0	0	0	0	153.853	0	0	0	2.80726	0	233.114	52.8845	8.13362	0	19.9389	47.1253	0	40.7852	43.0865	537.119	2.05155	8.23882	0	38.7328	22.4406	31.0489	0	0	121.712	18.5939	16:1 Cholesteryl ester	M+NH4, 2M+NH4	C43H74O2	sterol lipid	http://pubchem.ncbi.nlm.nih.gov/summary/summary.cgi?sid=24702202
13.88_881.7548m/z	881.755	13.8838	0.2986	1032.33	761.752	682.36	312.062	10402.2	87.6939	21827.5	172.57	68478.7	188.093	467.551	127.899	252.34	34155.9	0	326.834	0	242.707	448.783	93.8583	181.486	180.387	165.407	931.51	220.986	193.734	800.406	326.133	465.827	226.255	357.396	499.742	625.2	337.553	361.885	279.917	623.626	136.23	198.914	507.627	22:0-Glc-Sitosterol	M+H-H2O	C57H102O7	sterol lipid	http://pubchem.ncbi.nlm.nih.gov/summary/summary.cgi?sid=160780574
13.78_786.6346n	769.631	13.7766	0.312883	0	0	927.15	3430.05	1.17871	228.085	513.692	208.007	0	824.99	857.05	391.175	938.804	243.2	0	1157.54	0	286.598	31.7786	34.0268	4.38769	2.55852	4.8172	911.3	0	11.977	65.6369	50.2054	212.666	39.0294	225.503	922.723	3.59066	0	7.60344	39.416	1318.34	12.361	8.6499	395.991	16:0-Glc-Cholesterol	M+H-H2O, M+H	C49H86O7	sterol lipid	http://pubchem.ncbi.nlm.nih.gov/summary/summary.cgi?sid=160780482
15.11_949.7536m/z	949.754	15.1067	0.235017	5.48804	671.324	571.702	830.804	0	5.93515	0	226.521	0	474.851	610.677	313.511	386.043	0	340.849	382.631	233.747	201.593	211.446	183.55	118.247	127.099	136.113	208.593	181.978	153.042	203.293	208.033	178.205	140.053	164.741	208.867	201.992	152.664	162.728	292.614	189.447	411.181	113.374	121.363	Theonellasterol H	2M+H	C30H50O4	sterol lipid	http://pubchem.ncbi.nlm.nih.gov/summary/summary.cgi?sid=123069083
13.96_881.7208m/z	881.721	13.9616	0.0643	6.93501	29.4166	6.87193	3.45365	5.33977	0.106864	1027.52	9.64321	14.1845	0	0	0	0	712.47	0	0	0	0	313.656	81.118	193.022	193.828	213.166	408.178	263.562	240.435	227.718	200.947	253.035	129.579	78.2368	197.165	218.405	158.734	146.046	246.696	195.739	118.633	171.737	306.224	22:2-Glc-Campesterol	M+H	C56H96O7	sterol lipid	http://pubchem.ncbi.nlm.nih.gov/summary/summary.cgi?sid=160780567
13.40_648.5843n	671.574	13.3994	0.59005	0	483.023	804.721	1388.5	63635.4	0.9222	88.4781	3725.98	63518.8	788.652	493.2	610.472	890.519	132.687	39.4576	861.928	1.40416	704.708	549.266	640.557	718.756	487.31	389.964	391.311	565.986	624.031	421.534	375.831	364.504	1083.27	915.455	965.462	1070.72	1775.77	1895.58	550.127	935.823	377.945	426.003	425.835	18:2 Cholesteryl ester	M+Na, M+K, 2M+Na	C45H76O2	sterol lipid	http://pubchem.ncbi.nlm.nih.gov/summary/summary.cgi?sid=24702204
13.78_867.7398m/z	867.74	13.7838	0.270017	0	235.692	572.248	1820.63	6303.25	1369.38	2065.7	686.941	4286.88	40.2667	240.443	89.7837	252.93	1809.08	0	84.6059	0	174.755	466.926	338.82	153.135	98.4287	115.387	781.363	58.666	134.145	1114.82	424.183	693.215	344.84	749.072	920.807	1131.01	503.046	887.359	542.017	1240.32	517.128	353.259	1080.51	22:0-Glc-Campesterol	M+H-H2O	C56H100O7	sterol lipid	http://pubchem.ncbi.nlm.nih.gov/summary/summary.cgi?sid=160780556
14.98_650.6026n	1319.23	14.9788	0.5479	2.69918	8878.29	9061.67	10161.5	0	0	0	4726.88	0	21970.2	10198.2	12560.8	19578.7	0	883.89	14043	1.79267	14746	8885.76	6608.68	10016.6	14801.9	7349.9	4254.35	15007.6	10477.9	5538.57	10086.7	9570.48	14037.3	6771.76	8613.28	5787.47	11186.6	10494.4	10574.2	6650.87	6796.69	15509.5	8909.59	18:1 Cholesteryl ester	M+H, M+NH4, M+Na, M+K, 2M+H, 2M+NH4, 2M+Na	C45H78O2	sterol lipid	http://pubchem.ncbi.nlm.nih.gov/summary/summary.cgi?sid=4266381
12.92_669.5582m/z	669.558	12.9158	0.24215	0	0	0.80693	1.44733	1200.33	0	0	0	2178.83	1.47867	0.602081	0.258707	0.319948	0	0	1.82137	0	0.528059	10.3199	12.8117	22.0196	12.7531	30.164	8.56409	16.3792	14.61	3.06161	5.67847	8.63369	32.1581	22.275	17.0269	15.549	52.6187	17.5596	16.6946	10.4112	3.84151	5.17038	2.63185	18:3 Cholesteryl ester	M+Na	C45H74O2	sterol lipid	http://pubchem.ncbi.nlm.nih.gov/summary/summary.cgi?sid=24702205
0.67_502.3721m/z	502.372	0.667717	0.19215	246.438	1.53709	21.9807	0	12.3727	6.15011	0	0	17.6026	0	7.11237	5.57768	0	6.41891	0	0	5.20651	30.3776	21.6753	10.8222	0	20.9027	0	25.9207	22.3332	4.93153	37.5875	16.5442	37.2504	15.6708	9.48897	14.3539	0.204504	54.2817	18.6878	476.499	19.727	32.4511	1343.93	27.7302	(25S)-5alpha-cholestan-3beta,6alpha,7beta,8beta,15alpha,16beta,26-heptol	M+NH4	C27H48O7	sterol lipid	http://pubchem.ncbi.nlm.nih.gov/summary/summary.cgi?sid=123068930
0.33_393.2098m/z	393.21	0.326267	0.0993	0	0	0	0	10.6547	0	0	0	0	0	1502.57	1855.44	0	124.633	0	0	1717.12	0	0	0	0	0	0	0	14.7915	0	61.4246	0	0	172.158	201.916	0	0	119.17	144.692	489.647	89.9989	602.798	148.655	0	(6RS)-22-oxo-23,24,25,26,27-pentanorvitamin D3 6,19-sulfur dioxide adduct / (6RS)-22-oxo-23,24,25,26,27-pentanorcholecalciferol 6,19-sulfur dioxide adduct	M+H	C22H32O4S	sterol lipid	http://pubchem.ncbi.nlm.nih.gov/summary/summary.cgi?sid=14715016
14.60_622.5695n	1268.12	14.6017	0.0642833	0	16.4695	12.1254	79.5804	0.587782	113.311	0	0	0	146.297	0	0	0	0	88.197	0	33.3424	0	3.00937	0	215.477	45.3635	26.4137	0	31.7335	51.6385	0	55.5393	49.1013	318.356	0	18.5287	0	28.861	33.7852	57.4553	0	0	111.387	85.5988	Vitamin D3 palmitate	M+Na, 2M+Na	C43H74O2	sterol lipid	http://pubchem.ncbi.nlm.nih.gov/summary/summary.cgi?sid=49703735
13.70_937.6982m/z	937.698	13.6988	0.05	0	10.1914	2.15978	6.24659	865.194	142.571	62.3064	3.80489	0	1.03259	1.61412	0.723529	0.0895446	80.0205	0	0.00796574	0	0	0	0	0	1.12894	3.85623	13.7181	0	0.697862	6.26596	0	7.48537	6.27502	41.8249	31.8536	55.2492	35.9031	53.8422	2.31325	17.1528	5.54406	2.3464	0	5beta-Cholestane-3alpha,7alpha,12alpha,24,26,27-hexol	2M+H	C27H48O6	sterol lipid	http://pubchem.ncbi.nlm.nih.gov/summary/summary.cgi?sid=7851357
12.40_878.7264m/z	878.726	12.3965	0.327167	145900	4038.78	0	19.4789	247.453	23.1955	132.23	3093.34	41.0058	9.6692	10.1691	40.7119	132.744	93.0307	0	13.5953	1.43218	157.697	27.2369	35.2766	50.3118	81.8694	52.3384	23.5875	137.684	20.6621	38.306	40.4984	25.8972	176.399	47.8302	68.2585	37.8712	72.8138	42.7319	5.40055	18.1215	16.0359	161.292	20.3802	2alpha-methyl-3-epi-1alpha,25-dihydroxyvitamin D3 / 2alpha-methyl-3-epi-1alpha,25-dihydroxycholecalciferol	2M+NH4	C28H46O3	sterol lipid	http://pubchem.ncbi.nlm.nih.gov/summary/summary.cgi?sid=7850865
14.15_672.5831n	695.572	14.1466	0.312883	0	212.621	127.778	291.412	0	59228.8	0	0	0	299.469	71.1325	218.862	180.683	0	0	18.648	0	81.3215	0	0	0	32.3175	8.51076	13.7913	32.3116	0	2.97726	13.6963	0	28.2875	2.02707	4.08383	0	10.5996	0	11.379	8.30353	0	21.0807	2.61702	20:4 Cholesteryl ester	M+Na, M+K	C47H76O2	sterol lipid	http://pubchem.ncbi.nlm.nih.gov/summary/summary.cgi?sid=24702210
14.39_648.5837n	671.573	14.3888	0.24215	0	94.0023	91.1866	196.888	0	97529	0	0	0	234.65	118.554	98.8497	130.953	0	30.6075	92.0995	0	43.4627	24.0899	0	19.1549	6.14372	0	1.99354	19.6619	2.51967	0	5.63475	29.2267	27.0122	0	16.9341	2.61185	18.3987	7.58546	12.952	2.33151	0	17.6033	17.9244	16:2 Sitosteryl ester	M+Na, M+K, 2M+Na	C45H76O2	sterol lipid	http://pubchem.ncbi.nlm.nih.gov/summary/summary.cgi?sid=160780520
13.58_895.7671m/z	895.767	13.5773	0.185017	205.444	0.119421	78.5167	92.0129	1271.21	86.7229	4626.4	43.257	1938.87	4.48671	4.95385	0.079368	7.65784	2535.49	0	0.861972	0	0.301064	35.1098	72.6707	111.492	39.8869	5.99189	181.129	0.541679	11.5316	16.3788	4.46559	5.75039	208.14	980.822	790.735	1691.49	840.655	996.002	120.444	407.863	74.8212	29.1172	21.4514	4alpha-Methyl-24-ethyl-cholest-8(14)-en-3beta-ol	2M+K	C30H52O	sterol lipid	http://pubchem.ncbi.nlm.nih.gov/summary/summary.cgi?sid=74382753
12.80_867.7354m/z	867.735	12.7951	0.170733	17682.3	0	5.63584	2.29343	77.2465	3.88001	671.997	0	201.538	0	0	0	0	27.0793	0	0	0	0	194.979	175.243	252.861	186.694	306.778	138.718	86.0568	189.351	218.246	77.2008	60.2958	52.9706	251.264	227.951	498.813	194.844	348.48	112.823	68.0104	48.7886	72.7535	111.34	isofucostanol	2M+K	C29H50O	sterol lipid	http://www.lipidmaps.org/data/LMSDRecord.php?LMID=LMST01040259
16.13_428.3660n	857.756	16.1311	0.327167	0	0	0	4.67446	0	0	0	0	0	0	0	0	0	0	7779.63	0	63.7073	0	0	0	0	0	0	0	0	0	0	0	0	165.319	159.16	317.746	160.073	299.854	180.116	0	2.39274	0	0	0	(3beta,24S,24'S)-fucosterol epoxide	M+H, 2M+H	C29H48O2	sterol lipid	http://pubchem.ncbi.nlm.nih.gov/summary/summary.cgi?sid=123069064
3.85_859.5303m/z	859.53	3.84727	0.19215	4.51045	0	22.9099	1.94472	0	0	1036.59	1.81371	0	0	0	0	0	0	0	0	0	0	0.22678	20.5451	15.8643	19.3085	18.9057	0	0	32.9419	0.817155	34.8514	0.587537	1.35864	3.9524	18.5839	19.0373	7.27824	0	0	0	0.513154	50.581	67.4235	1alpha,25-dihydroxy-16,17,23,23,24,24-hexadehydrovitamin D3 / 1alpha,25-dihydroxy-16,17,23,23,24,24-hexadehydrocholecalciferol	2M+K	C27H38O3	sterol lipid	http://pubchem.ncbi.nlm.nih.gov/summary/summary.cgi?sid=14715104
14.34_646.5681n	669.558	14.3388	0.305733	0	1558.42	1574.52	2905.6	0	0	0	0	0	4563.78	2340.61	2197.87	2514.91	0	0	1909.2	0	1331.84	1299.7	359.306	784.744	664.085	587.98	242.804	1164.79	779.534	463.276	1381.75	2045.18	863.749	319.124	832.606	420.11	851.32	981.027	1622.75	790.836	434.361	1628.89	1450.27	16:2 Stigmasteryl ester	M+NH4, M+Na, 2M+NH4	C45H74O2	sterol lipid	http://pubchem.ncbi.nlm.nih.gov/summary/summary.cgi?sid=160780521
13.76_893.7244m/z	893.724	13.7623	0.0142833	0	40.7364	86.1762	53.2879	34.8956	32.2901	830.483	118.029	596.023	33.3926	110.684	49.9245	108.203	1507.83	0	73.7871	0	108.076	204.926	76.5346	91.6059	65.6127	36.0845	281.785	12.7813	51.6328	333.45	81.2637	116.24	117.658	626.623	597.906	1378.86	496.243	812.9	221.598	381.209	99.3436	137.34	166.681	22:2-Glc-Stigmasterol	M+H	C57H96O7	sterol lipid	http://pubchem.ncbi.nlm.nih.gov/summary/summary.cgi?sid=160780600
14.71_674.5995n	692.633	14.7088	0.19215	0	1683.25	2989.2	1453.88	0	0	0	804.424	0	4574.38	1626.17	2587.1	2065.41	0	0	2032.65	0.201221	1724.89	1240.27	943.201	1756.28	1165.59	1306.61	659.945	1476.28	1475.57	713.155	1350.28	1148.98	1188.69	329.805	492.849	554.849	862.914	1036.4	1437.61	685.242	726.003	1099.92	758.687	20:3 Cholesteryl ester	M+NH4, M+Na	C47H78O2	sterol lipid	http://pubchem.ncbi.nlm.nih.gov/summary/summary.cgi?sid=24702209
13.46_917.7162m/z	917.716	13.4566	0.455033	0.22537	456.849	616.776	694.243	3754.45	790.479	7079.87	635.794	1428.11	55.0019	152.517	0	178.825	8616.23	0	15.7045	0	8.55856	347.173	130.954	242.107	184.929	8.5287	2474.62	0	2.85354	821.536	24.5754	263.35	1672.84	7242.91	3911.9	7246.72	4425.54	5804.53	1451.53	2160.65	381.754	93.3234	414.073	22:2-Glc-Sitosterol	M+Na	C57H98O7	sterol lipid	http://pubchem.ncbi.nlm.nih.gov/summary/summary.cgi?sid=160780589
13.41_891.7014m/z	891.701	13.4066	0.931517	693.611	184.68	929.578	502.027	9730.93	392.255	4543.68	727.755	4892.13	121.22	522.352	61.7863	350.708	5159.93	0	360.741	0	171.83	500.848	293.261	487.586	206.13	10.6976	1022.64	0	33.6334	783.961	37.125	293.128	1171.61	5678.69	4205.3	7664.98	3499.75	5392.25	714.535	1995.15	333.252	186.348	461.332	22:1-Glc-cholesterol	M+Na	C55H96O7	sterol lipid	http://pubchem.ncbi.nlm.nih.gov/summary/summary.cgi?sid=160780495
6.81_786.6820m/z	786.682	6.80607	0.469317	1442.07	2211.58	885.245	1659.23	1489.51	5824.87	1804.29	1867.06	649.16	2540.04	0.151271	0	66.4256	713.212	2216.26	0.021226	1567.73	572.427	5599.96	3905.05	2693.91	4621.29	4170.8	4515.39	4001.85	4623.67	4038.47	5073.06	4724.33	2567	2164.36	3854.94	3736.03	2652.98	3087.18	4552.06	4376.88	3178.99	4181.13	5535.41	GalCer(d18:0/22:0)	M+H	C46H91NO8	sphingolipid	http://pubchem.ncbi.nlm.nih.gov/summary/summary.cgi?sid=123068841
4.89_862.5092m/z	862.509	4.88522	0.4836	0	894.559	250.384	604.901	777.867	0	637.757	659.596	907.189	1267.69	870.621	693.607	548.848	0	441.17	1278.63	791.753	259.918	26.2215	131.767	128.704	126.197	116.197	68.0806	92.5991	55.6016	40.9136	52.9875	77.1816	165.126	89.3229	81.8836	39.0863	69.9937	54.813	22.7707	51.6072	105.248	56.7907	45.0427	(3'-sulfo)Galbeta-Cer(d18:1/18:0(2OH))	M+K	C42H81NO12S	sphingolipid	http://pubchem.ncbi.nlm.nih.gov/summary/summary.cgi?sid=49703641
3.78_862.6239m/z	862.624	3.78298	0.128567	0.00121216	0	0	0	0	0	0	0	0	0	0	0	0	0	0	0	0	0	11.4523	26.2245	21.7206	36.0633	23.5527	1.8046	8.57936	8.68516	1.64075	12.9381	6.14804	68.4091	16.9966	22.8961	39.8679	25.671	22.5011	0	4.01835	8.14011	15.6747	2.7012	LacCer(d18:1/16:0)	M+H	C46H87NO13	sphingolipid	http://pubchem.ncbi.nlm.nih.gov/summary/summary.cgi?sid=85297412
5.02_700.5710m/z	700.571	5.02093	0.1493	0	0	0	0	0	9.80649	0	0	0	0	0	0	0	0	0	0	0	0	11.3762	30.536	142.014	101.53	112.885	9.51413	80.9398	52.7482	11.0182	11.5227	29.2832	73.4063	1.83635	0	12.1521	23.3662	34.7633	19.5015	4.78935	41.9902	70.0815	6.27006	GalCer(d18:1/16:0)	M+H	C40H77NO8	sphingolipid	http://pubchem.ncbi.nlm.nih.gov/summary/summary.cgi?sid=85297420
3.58_700.5509n	701.559	3.57653	1.42225	3891.81	27009.2	1240.08	51342	57279.3	27422.3	17866.1	50969.7	37912.9	44879	54403.8	62962	75102.4	24063.1	52350.5	83151.5	70915.3	80932	19189.8	27504.4	18552	30122.9	32009.7	14664.5	18709.4	28314.9	16241.3	18279.3	20726.4	20568.4	13580	14046.9	24573.8	12955.1	14790.8	23976.3	11876.9	17974.9	20114.2	20540.8	SM(d16:1/18:1)	M+H, M+Na, M+K, 2M+H, 2M+Na	C39H77N2O6P	sphingolipid	http://pubchem.ncbi.nlm.nih.gov/summary/summary.cgi?sid=123068751
3.47_697.5246m/z	697.525	3.4701	0.3843	0	0	0	3958.06	3633.49	0	0	3175.08	3860.72	0	4512.08	3968.48	5369.12	0	0	4779.74	3481.84	5348.77	226.424	222.035	460.383	188.016	280.837	210.791	180.953	271.465	176.274	356.272	140.282	293.059	98.5027	139.232	159.982	134.504	108.134	220.611	111.832	86.4672	100.374	167.17	SM(d18:1/14:0)	M+Na	C37H75N2O6P	sphingolipid	http://pubchem.ncbi.nlm.nih.gov/summary/summary.cgi?sid=49703630
12.84_973.7417n	974.749	12.838	0.177867	1341.01	93.9283	796.119	671.585	217.538	53.9754	81.2379	32.1353	643.262	365.548	500.323	462.989	297.156	5.53849	58.7775	529.311	0	707.507	1835.43	894.468	3568.79	857.452	1733.64	628.116	1250.47	676.868	956.04	777.019	1374.4	409.452	927.28	618.797	1452.02	854.665	1069.94	672.534	142.672	728.523	391.908	410.859	Galalpha1-4Galbeta-Cer(d18:1/24:0)	M+H, M+Na	C54H103NO13	sphingolipid	http://pubchem.ncbi.nlm.nih.gov/summary/summary.cgi?sid=85299232
5.99_727.5588n	745.593	5.98815	0.810783	668.459	4607.84	12252.1	2172.31	4953.83	15633.3	3419.86	5997.94	8815.56	5492.82	8182.69	10125.1	1344.65	7294.5	5948.37	1639.83	7485.67	15092.1	4503.08	2915.59	4191.41	2137.56	3499.43	3220.55	2738.54	3469.16	2998.44	4555.54	4031.98	1912.04	1614.5	1500.31	2113.95	1805.82	1605.97	3193.89	1218.64	1906.11	2154.29	2417	GlcCer(d15:2(4E,6E)/20:0(2OH))	M+NH4, M+K	C41H77NO9	sphingolipid	http://pubchem.ncbi.nlm.nih.gov/summary/summary.cgi?sid=160780465
7.66_787.6662m/z	787.666	7.6597	0.625767	35.213	1.49049	476.639	1686.86	2.5065	2069.11	143.7	0	141.847	0	2336.83	1623.91	2256.77	650.244	0	2010.56	0	865.16	3.51148	7.91936	3.00517	5.08522	0	6.12283	5.18556	0	0	5.51354	0	26.5878	0	3.39472	2.0431	3.30232	0	3.71409	2.33079	0	0	0	SM(d16:1/24:0)	M+H	C45H91N2O6P	sphingolipid	http://pubchem.ncbi.nlm.nih.gov/summary/summary.cgi?sid=123068784
4.09_1226.7501n	1249.74	4.08872	0.427167	0	0	30.1635	524.548	765.728	0.37219	0	336.937	375.122	0	432.731	5.39217	653.816	0	0	660.876	685.275	20.775	19.5203	10.8252	25.5296	42.4663	59.408	8.99898	0	16.0116	0	12.4518	9.60267	31.0501	0	1.07258	14.233	8.23938	0	0	0	3.99021	7.53297	0	GalNAcbeta1-3Galalpha1-3Galbeta1-4Glcbeta-Cer(d18:1/16:0)	M+H, M+Na	C60H110N2O23	sphingolipid	http://pubchem.ncbi.nlm.nih.gov/summary/summary.cgi?sid=85298844
6.48_890.5407m/z	890.541	6.4789	0.284317	0	531.86	255.706	318.63	529.247	0	8.7365	177.522	48.8763	748.567	0	197.644	0	0	780.497	0	432.711	0	0	3.34265	9.70429	32.8947	9.33451	8.96089	0	0	0	0	2.93885	84.3262	1.52327	22.4965	0	8.23771	6.86047	0	8.92126	4.42411	8.62363	2.3675	(3'-sulfo)Galbeta-Cer(d18:1/20:0(2OH))	M+K	C44H85NO12S	sphingolipid	http://pubchem.ncbi.nlm.nih.gov/summary/summary.cgi?sid=49703642
10.91_994.7155m/z	994.715	10.91	0.213583	2.3874	2.65506	0	0	0	0	0	0	0	0	0	0	0	0	0	0	0	0	265.56	49.4703	635.756	106.41	247.786	70.4346	149.627	34.7197	85.3716	5.24214	215.384	1.70565	1.23855	1.13008	43.5679	5.43796	0	54.3532	0	92.5852	41.6878	4.0171	Galalpha1-4Galbeta-Cer(d18:1/24:1(15Z))	M+Na	C54H101NO13	sphingolipid	http://pubchem.ncbi.nlm.nih.gov/summary/summary.cgi?sid=85299234
10.78_800.6752n	801.682	10.7821	1.46582	109443	1786.55	58207.8	3276.95	49533.3	93902.5	44254.6	1340.39	49756.9	1918.86	1554.03	285.832	268.639	46844.4	1455.78	261.685	1531.64	1168.74	616.475	251.425	613.531	358.66	390.581	357.397	531.696	329.595	283.614	374.892	542.344	319.058	193.649	236.297	326.086	294.915	247.754	259.61	212.487	93.4266	251.287	278.497	SM(d17:1/24:0)	M+H, M+Na	C46H93N2O6P	sphingolipid	http://pubchem.ncbi.nlm.nih.gov/summary/summary.cgi?sid=123068788
14.69_881.7539m/z	881.754	14.6874	0.0214333	57.4078	128.788	86.3168	69.6154	19.5274	188.334	18.8597	22.8125	9.7921	59.1284	27.7698	37.5082	31.4826	13.2096	0	41.7716	12.9808	27.1186	41.7378	77.3917	41.9764	51.4991	50.4701	50.3803	61.0954	56.1635	96.8453	65.1896	84.3883	67.6036	114.99	106.751	91.7793	102.357	56.1813	70.5285	111.496	145.223	106.773	176.189	GlcCer(d18:0/26:1(17Z))	M+ACN+H	C50H97NO8	sphingolipid	http://pubchem.ncbi.nlm.nih.gov/summary/summary.cgi?sid=14714497
6.96_758.6295n	759.637	6.96252	0.7472	1384.75	136.137	29508.4	250.631	63.7275	55284	21553.5	59.545	27987.4	52.2282	68.0238	1890.46	6.14836	28034.1	10.5828	22.5008	3.98734	35007.9	52.3376	56.7109	84.2474	55.8525	36.7298	61.2661	57.2114	49.1408	16.6467	81.0406	38.0749	91.9112	18.3676	30.0426	32.4768	35.6165	31.474	45.2383	26.2051	40.2187	25.9787	66.5904	SM(d18:1/20:0)	M+H, M+Na, 2M+H	C43H87N2O6P	sphingolipid	http://pubchem.ncbi.nlm.nih.gov/summary/summary.cgi?sid=7850648
13.12_635.6209n	658.61	13.1151	0.30645	0	0	6905.58	6763.74	0	1.67504	0	0	0	6788.36	5400.82	4919.89	7725.2	3.05769	0	6960.28	0	4724.53	1166.02	924.458	607.105	571.269	512.217	520.451	698.023	882.351	899.125	776.382	826.328	421.423	511.439	339.039	505.069	438.135	360.467	900.627	458.661	593.687	461.401	900.82	Cer(d18:1/23:0)	M+H-H2O, M+Na, M+K	C41H81NO3	sphingolipid	http://pubchem.ncbi.nlm.nih.gov/summary/summary.cgi?sid=123068730
14.15_797.6616m/z	797.662	14.1538	0.675767	3.99823	3113.74	5099.73	11747.7	3.23505	5156.13	4.73089	210.76	0	4465.11	4636.16	2253.11	3110.84	3.954	0	9008.38	0	1887.54	453.173	604.188	586.742	283.616	286.975	1997.57	372.562	550.429	608.994	816.283	1054.21	320.443	364.118	2287.42	237.669	207.358	307.46	543.519	2950.19	415.73	394.031	1498.08	GlcCer(d14:1/24:0)	M+ACN+H	C44H85NO8	sphingolipid	http://pubchem.ncbi.nlm.nih.gov/summary/summary.cgi?sid=160780435
13.53_651.6520n	674.641	13.528	0.163583	43.2328	51.2713	368.273	414.284	0	2.54997	0	225.529	0	833.255	276.391	173.698	571.616	0	1404.4	443.051	813.5	357.739	1554.99	1819.02	713.454	438.11	759.561	744.07	960.368	1604.18	748.968	406.966	722.117	240.705	97.8097	103.121	216.564	107.345	232.499	1200.16	239.441	691.728	489.871	496.562	Cer(d18:0/24:0)	M+H-H2O, M+H, M+Na	C42H85NO3	sphingolipid	http://pubchem.ncbi.nlm.nih.gov/summary/summary.cgi?sid=7850636
4.53_783.6360m/z	783.636	4.53018	0.312883	463.829	7.9203	1512.73	21.6077	11.757	706.488	1.75773	41.342	2163.84	1.50596	22.1946	2571.24	6.48049	487.536	29.56	111.472	10.138	3536.16	46.6584	12.4928	20.1476	6.29652	12.1748	23.7086	9.35269	22.2	16.558	43.4624	30.0199	23.02	18.7043	17.712	34.016	26.9358	14.7385	43.0874	13.6316	6.5943	15.1701	73.661	SM(d16:0/22:0)	M+Na	C43H89N2O6P	sphingolipid	http://pubchem.ncbi.nlm.nih.gov/summary/summary.cgi?sid=123068774
0.34_838.4862m/z	838.486	0.34055	0.0778667	0	0	0	1.64654	1.26284	0	0	0	0	0	0.266169	0	0	0	0	0	0.0013253	0	0	0	0	0	0	0	89.0569	0	0	0	0	183.244	244.753	0.935373	0	219.527	291.197	0	15.3596	11.5892	0	0	Fucalpha1-2Galbeta1-3(Fucalpha1-4)GlcNAcbeta1-3Galbeta1-4Glcbeta-Cer(d18:1/24:0)	M+2Na	C80H146N2O31	sphingolipid	http://pubchem.ncbi.nlm.nih.gov/summary/summary.cgi?sid=85297952
13.59_663.6522n	686.642	13.5916	0.30575	0	26.2104	783.732	1189.21	0	0	0	295.935	0	820.346	741.891	583.205	914.358	0	0	770.697	0	412.097	349.327	156.636	118.551	119.194	93.6663	88.3289	162.292	214.96	198.634	203.43	133.962	106.872	67.5091	48.2157	42.6954	163.923	92.9345	117.615	50.3072	68.9766	68.7461	208.484	Cer(d18:1/25:0)	M+H-H2O, M+Na	C43H85NO3	sphingolipid	http://pubchem.ncbi.nlm.nih.gov/summary/summary.cgi?sid=14714478
8.29_781.6169m/z	781.617	8.29262	0.554333	519.143	6816.69	0	83.0963	5930.8	0	0	5848.92	0	9333.18	3.74871	0	58.986	0	14228.6	0	6108.94	45.2812	761.243	520.024	390.142	744.21	628.624	412.224	588.888	541.234	450.772	657.094	387.94	576.802	157.732	305.88	379.761	265.363	242.542	437.705	290.286	313.341	483.147	518.005	SM(d16:1/22:0)	M+Na	C43H87N2O6P	sphingolipid	http://pubchem.ncbi.nlm.nih.gov/summary/summary.cgi?sid=123068772
13.47_793.6311m/z	793.631	13.4709	0.5479	0	282.581	370.181	945.931	0	0	0	589.995	0	139.319	348.858	4.4832	394.032	0	46.1518	303.828	0	35.6934	0	0	0	0	0	618.229	0	0	12.9465	0	15.8618	0	43.1964	236.997	0	0.554903	0	0	411.808	4.29736	0	53.357	GlcCer(d18:2/20:1)	M+ACN+H	C44H81NO8	sphingolipid	http://pubchem.ncbi.nlm.nih.gov/summary/summary.cgi?sid=123068821
13.44_767.6156m/z	767.616	13.4423	0.45505	0	114.414	311.982	1207.92	0	0	0	788.778	0	55.334	150.578	0	425.552	0	0	188.195	0	0	0.890387	0	0	0	0	342.175	0	0	9.97513	0	5.98957	0.309708	67.2959	219.891	0	2.37287	0.664171	4.9791	392.796	0	0	112.362	GlcCer(d18:1/18:1(9Z))	M+ACN+H	C42H79NO8	sphingolipid	http://pubchem.ncbi.nlm.nih.gov/summary/summary.cgi?sid=49703636
3.93_728.5814n	751.571	3.93228	0.4486	10719.6	0	4095.55	113.588	51.3962	66.9274	14.9889	83.6958	50.6024	0	128.867	206.117	89.2948	11.2319	0	239.078	94.8736	1766.42	51.0262	28.4639	38.0544	24.6928	30.7974	41.4282	26.9578	39.605	55.7844	55.1379	66.4642	21.3328	22.4075	39.8936	45.9556	27.9909	30.0063	53.7613	24.0475	14.4276	32.6816	59.6924	SM(d18:2/18:0)	M+Na, M+ACN+H	C41H81N2O6P	sphingolipid	http://pubchem.ncbi.nlm.nih.gov/summary/summary.cgi?sid=123068761
13.99_879.7393m/z	879.739	13.9902	0.526467	193.898	2200.31	2269.63	1040.59	86.9921	29611.5	146915	108.892	67.4671	1097.63	2295.22	987.452	1637.04	228032	382.927	2121.85	0	1855.33	2283.12	678.943	444.877	866.331	850.527	5115.1	864.677	974.352	4868.73	1390.7	1672.73	703.083	1671.59	1559.5	3926.86	893.549	1086.97	2010.98	2714.54	1447.46	1079.78	2446.23	GalCer(d18:1/26:1(17Z))	M+ACN+H	C50H95NO8	sphingolipid	http://pubchem.ncbi.nlm.nih.gov/summary/summary.cgi?sid=85297427
5.50_790.6159m/z	790.616	5.4974	0.135017	0	10.0967	0	12.6844	7.29082	225.312	1.63968	14.6045	72.0887	52.4276	19.2037	16.1255	48.1086	104.587	30.964	15.6711	15.6989	32.0355	21.801	10.357	46.8511	15.3381	17.084	11.7831	14.0816	24.3937	17.9758	30.2701	18.6625	14.0092	2.37011	29.8985	17.9032	5.92562	9.36312	28.9241	15.6484	14.0886	17.1825	37.4167	GalCer(d18:2/21:0)	M+Na	C45H85NO8	sphingolipid	http://pubchem.ncbi.nlm.nih.gov/summary/summary.cgi?sid=123068849
13.44_797.6722n	839.707	13.4352	0.312883	32.9591	3456.64	12.724	256.346	1882.72	0	373.53	407.073	1796.48	13.7436	0	0	5.23827	111.134	65.9293	0	0	0	49.3522	13.7767	17.5618	22.8294	7.36512	628.557	0	3.89357	54.7278	14.3545	67.9802	10.007	188.245	660.067	35.0782	23.6507	50.0246	41.301	914.766	11.2481	3.80437	356.393	GalCer(d18:1/23:0)	M+H-2H2O, M+ACN+H	C47H91NO8	sphingolipid	http://pubchem.ncbi.nlm.nih.gov/summary/summary.cgi?sid=123068845
4.58_833.5868n	1668.18	4.57947	0.49075	1035.6	365.092	171.754	49.5691	34.1153	93172.7	701.896	6.42889	213.513	682.281	91.3464	365.891	163.661	37402.8	23.7336	0	0	351.575	121.869	190.947	137.997	229.248	136.076	60.9666	203.616	84.9851	72.4678	193.812	188.947	111.453	63.8212	92.6445	12.9422	94.1092	106.052	87.5252	54.3366	81.6587	226.708	160.57	LacCer(d18:1/14:0)	M+Na, 2M+H, 2M+Na	C44H83NO13	sphingolipid	http://pubchem.ncbi.nlm.nih.gov/summary/summary.cgi?sid=123068826
4.96_1462.1982m/z	1462.2	4.96378	0.34145	0	0	0	48.8846	33.8647	3973.64	0	10.4652	216.929	0	0	0	240.94	349.476	0	381.169	0	0	0.601866	1.34374	0.0687542	6.3279	0.00790267	0.718452	1.28723	1.48857	0.358067	4.04203	1.0061	5.56091	0.728553	6.20049	6.22949	1.11705	0	0	0	1.1551	0.633154	2.64172	SM(d18:1/18:0)	2M+H	C41H83N2O6P	sphingolipid	http://pubchem.ncbi.nlm.nih.gov/summary/summary.cgi?sid=4266354
12.58_649.6367n	672.626	12.5815	0.447883	114.61	0	0	0	0	1058.36	7826.43	0	0	342.185	0	0	0	20450	0	0	0	0	173.851	332.379	117.108	146.927	129.711	116.662	135.105	274.944	107.871	88.2573	131.767	0	3.68138	0	66.2624	0	16.328	90.7552	0	134.682	73.2467	95.0296	Cer(d18:0/24:1(15Z))	M+H-H2O, M+Na	C42H83NO3	sphingolipid	http://pubchem.ncbi.nlm.nih.gov/summary/summary.cgi?sid=7850635
12.89_644.5942m/z	644.594	12.888	0.391467	0	0.0268078	2374.96	2490.91	0	0.259704	2.01911	0	0	2768.94	2357.66	1555.98	2615.62	4.18541	0	2175.98	0	1938.11	1199.38	1283.36	784.687	650.764	716.766	683.211	947.578	1040.09	815.883	715.997	668.68	325.649	241.412	194.862	438.977	201.85	272.467	846.472	310.564	731.756	521.011	670.762	Cer(d16:1/24:0)	M+Na	C40H79NO3	sphingolipid	http://pubchem.ncbi.nlm.nih.gov/summary/summary.cgi?sid=160780102
0.31_674.8854m/z	674.885	0.311967	0.0635833	0	0	0	0	0	0	0	0	0	0	13.8883	9.68814	0	0	0	0	0	0	0	0	0	0	0	0	837.845	0	0	0	0	6.02656	10.9954	0	0	8.11506	8.3881	61.7147	12.8715	128.696	7.39271	0	M(IP)2C(d20:0/24:0)or N-(tetracosanoyl)-eicosasphinganine-1-O-[myo-inositol-1-phosphoryl-6-D-mannopyranosyl-alpha1-2-myo-inositol-1-phosphate]	M+H+Na	C62H121NO24P2	sphingolipid	http://pubchem.ncbi.nlm.nih.gov/summary/summary.cgi?sid=160780416
5.98_822.6129m/z	822.613	5.981	0.0214333	95.5888	9.56346	0	20.6862	9.89964	45.667	11.5967	15.0011	1.21231	10.4371	15.6892	0	2.06685	41.2566	0	0	3.23702	13.2891	8.32478	9.36294	29.5241	13.4436	16.3346	13.5398	13.3277	5.89428	4.85936	15.4956	9.49317	8.78275	3.04191	11.326	5.48706	6.84386	4.56806	0	0.944351	0	17.4231	11.0942	CerP(d18:1/26:1(17Z))	M+K	C46H90NO6P	sphingolipid	http://pubchem.ncbi.nlm.nih.gov/summary/summary.cgi?sid=24702119
4.79_766.5599m/z	766.56	4.78592	0.0143	0	64.3307	74.2838	15.5479	10.2215	55.0409	7.63684	0	171.488	16.6113	6.46893	529.308	0	6.46946	57.0416	0	10.1876	202.435	40.2493	45.1083	38.7087	32.0802	45.059	53.4525	38.3055	54.2453	32.5189	47.4259	34.6039	23.2594	13.241	13.2463	12.7267	8.54678	9.7714	55.1417	19.617	26.2465	49.6813	44.8259	GlcCer(d18:0/18:1(9Z))	M+K	C42H81NO8	sphingolipid	http://pubchem.ncbi.nlm.nih.gov/summary/summary.cgi?sid=49703638
7.36_773.6501m/z	773.65	7.36112	0.59005	42066.6	88.4399	0	742.721	67.5942	0	18.819	76.5028	26.0701	83.0583	1256.55	573.687	1317.74	3.13438	9.41177	1597.37	31.7647	6.00528	117.943	82.809	159.539	145.585	77.3239	78.9617	121.183	89.1805	85.5783	112.858	100.91	81.3772	70.1485	84.8793	103.176	57.0028	49.3785	140.183	38.53	71.5438	98.0824	115.71	SM(d17:1/22:0)	M+H	C44H89N2O6P	sphingolipid	http://pubchem.ncbi.nlm.nih.gov/summary/summary.cgi?sid=123068777
9.82_798.6601n	799.667	9.82202	0.619333	7725.32	16917.7	0	0	0	0	0	22082.5	0	0	47.8651	0	35.114	0	29809.4	84.882	30818.2	0	3909.56	3047.53	3119.52	3934.68	3802.18	3301.59	3775.85	4047.19	2739.37	4479.56	3863.73	2949.99	2476.16	2524.33	2752.65	3111.79	3333.53	4162.92	3104.86	2039.69	2708.11	3883.79	SM(d18:2/23:0)	M+H, M+Na	C46H91N2O6P	sphingolipid	http://pubchem.ncbi.nlm.nih.gov/summary/summary.cgi?sid=123068786
3.83_727.5727m/z	727.573	3.83298	0.3979	43.5393	4.89769	6639.79	1463.67	2506.14	4826.05	5.11011	1310.21	1972.4	0	1965.58	452.27	2546.05	75.7295	0	2147.66	2248.31	5141.97	1744.6	1713.02	1815.94	2601.45	2171.09	1509.11	1551.57	1667.16	882.608	1321.34	957.784	1913.98	1244.55	1399.67	1573.27	1109.74	1135.44	1456.35	704.307	918.225	1174.72	991.34	SM(d18:0/16:0)	M+Na	C39H81N2O6P	sphingolipid	http://pubchem.ncbi.nlm.nih.gov/summary/summary.cgi?sid=7850647
3.10_717.5878m/z	717.588	3.10007	0.54075	4425.64	0	14.882	138.497	99.4546	266.651	0	29.5783	74.7608	0	62.2387	42.8742	120.677	0	0	12.4373	52.2099	129.867	84.927	136.313	50.7017	133.197	94.4297	47.4973	109.878	113.006	29.9976	118.18	36.1132	174.309	78.143	73.6585	190.058	111.613	85.2365	76.31	9.02426	105.73	66.3298	49.8004	SM(d18:1/17:0)	M+H	C40H81N2O6P	sphingolipid	http://pubchem.ncbi.nlm.nih.gov/summary/summary.cgi?sid=123068755
0.34_1082.6565m/z	1082.66	0.34055	0.170733	0	0	0	0	0.139232	5.61793	0	0	0	0	0	0	0	784.659	0	0	0	49.0031	0	0	0	0	0	0	0	0	0	0	0	416.786	666.301	0	0	382.431	442.154	44.8497	0.259725	38.2054	120.75	0	MIPC(d20:0/20:0(2OH)) N-(2-hydroxyeicosanoyl)-eicosasphinganine-1-O-[D-mannopyranosyl-alpha1-2-myo-inositol-1-phosphate]	M+K	C52H102NO17P	sphingolipid	http://pubchem.ncbi.nlm.nih.gov/summary/summary.cgi?sid=160780366
8.51_785.6521m/z	785.652	8.51335	0.78935	122462	26381	512.34	54.1578	43029.4	618.176	53.8048	28739.2	2083.17	40959.1	295.903	384.155	475.912	21.0327	60312.5	438.078	40950.3	129.094	20352.9	18859.2	11332	18954.7	17958.8	13924.8	15684.7	17527.6	11987	21647.8	16417	14218.9	8453.41	10699.6	14430.9	10340.1	12998.7	18964	13213	9490.52	12867.4	18935.1	SM(d18:2/22:0)	M+H	C45H89N2O6P	sphingolipid	http://pubchem.ncbi.nlm.nih.gov/summary/summary.cgi?sid=123068803
8.44_810.6607n	811.668	8.44192	3.741	134248	73991.5	59514.2	36512.8	111939	80408.3	26174	49115.2	43699.9	148405	46323.9	72443.7	63354.4	30106.3	130531	84952.4	109602	47513.5	84751.2	86600.3	90244.4	112387	127328	57940.4	74396.6	95184.4	67979.3	64295	63090.4	66201	30651.1	31827	52479.4	35909.7	40150.7	87397.6	36142.1	53794.6	93481.4	65391.2	SM(d18:2/24:1)	M+H, M+Na, 2M+H	C47H91N2O6P	sphingolipid	http://pubchem.ncbi.nlm.nih.gov/summary/summary.cgi?sid=123068791
12.92_881.6886m/z	881.689	12.9158	0.177883	2983.89	0	4.33969	1.79777	48.5523	23.2944	1.53089	0	192.534	0	0	0	0	0.0581606	0	0	0	0	24.3864	16.7478	50.4651	4.19308	0	1.79591	48.2275	4.01074	13.1973	0	21.0881	128.508	295.597	443.139	471.671	219.43	405.657	0	109.715	5.18855	33.3785	2.27315	SM(d18:1/26:0)	M+K	C49H99N2O6P	sphingolipid	http://pubchem.ncbi.nlm.nih.gov/summary/summary.cgi?sid=7850653
7.92_872.6447m/z	872.645	7.91545	0.256433	786.711	19.9523	0	0	30.2944	0	0	0	0	0	0	0	0	0	0	0	0	0	0	0	0	0	0	0	0	0	0	2.9267	0	13.7677	0	483.541	299.534	0	0	0	0	0	0	0	Galalpha1-4Galbeta-Cer(d18:1/18:0)	M+H-H2O	C48H91NO13	sphingolipid	http://pubchem.ncbi.nlm.nih.gov/summary/summary.cgi?sid=85299229
12.86_647.6209n	670.61	12.8594	0.64005	6078.95	0	4921.88	5723.12	36.4601	10484.2	0.0972697	0	38.6565	8249.6	4246.4	3423.22	5246.15	56.327	0	3894.59	0	2720.26	3647.63	3203.54	4066.58	4628.28	3655.1	2977.82	4328.19	4166.56	4022.95	2314.59	1797.84	1222.14	933.015	769.059	2026.47	974.367	1337.53	4068.34	1528.66	2983.73	6572.63	2638.46	Cer(d18:1/24:1(15Z))	M+Na, M+K	C42H81NO3	sphingolipid	http://pubchem.ncbi.nlm.nih.gov/summary/summary.cgi?sid=7850627
7.28_766.5486m/z	766.549	7.2754	0.391467	17.3883	1557.84	0	0	1167.87	0	0.992477	2777.25	0	33.6504	0	0	0	0	2480.62	0	1597.09	0	797.496	793.979	691.162	660.189	542.219	516.108	568.759	581.835	469.353	515.529	673.446	370.785	226.087	244.141	437.771	127.228	135.811	578.639	193.055	455.145	617.767	745.247	CerP(d18:1/24:1(15Z))	M+K	C42H82NO6P	sphingolipid	http://pubchem.ncbi.nlm.nih.gov/summary/summary.cgi?sid=7850644
10.79_812.6760n	813.683	10.7892	4.73752	306861	198971	122357	104430	119974	204393	80060.5	174366	100464	224509	116581	154214	176380	101521	351607	170463	270823	145388	185711	244463	227270	286226	264351	162503	191814	246297	179904	138781	137291	133770	51069	59929.7	121419	77737.5	85083.9	242272	93543	193538	291129	142579	SM(d18:2/24:0)	M+H-H2O, M+H, M+Na, 2M+H, 2M+Na	C47H93N2O6P	sphingolipid	http://pubchem.ncbi.nlm.nih.gov/summary/summary.cgi?sid=123068792
14.65_369.3524m/z	369.352	14.6517	0.334317	0	1575.59	1960.07	1136.29	0	1496.93	0	650.523	0	3139.8	1633.17	1915.18	2315.57	0	0	2690.11	0	1928.11	29723.1	23740.5	27982	31963	28484.5	23139.6	38542.7	33556	26580.1	32656.5	29633.3	31078.8	17398.6	24223.6	21420.9	27945.9	27708.4	30287.4	30332.3	23072.9	35494.2	29644.3	(E,E)-3,7,11-Trimethyl-2,6,10-dodecatrienyl dodecanoate	M+H-2H2O	C27H48O2	fatty acid	http://pubchem.ncbi.nlm.nih.gov/summary/summary.cgi?sid=135636879
14.82_965.6582m/z	965.658	14.8153	0.19145	15.9614	27.1117	28.9464	26.917	0	2.04218	0	0.125554	0	28.5913	28.7882	13.0274	15.3598	0	84.2097	13.3392	0	16.3999	908.697	1070.01	343.709	609.162	580.648	928.466	1018.89	1300.24	2307.27	900.738	1124.06	653.914	2220.79	2363.45	2407.64	874.806	849.675	496.586	2570.05	2317.7	1166.11	2018.31	Cervonyl carnitine	2M+Na	C29H45NO4	fatty acid	http://www.lipidmaps.org/data/LMSDRecord.php?LMID=LMFA07070055
5.98_773.6437m/z	773.644	5.981	0.121433	0	25.7914	0	4.28355	15.3032	36.2821	6.93815	25.2681	2.13211	17.3036	26.3957	0	0	10.4136	10.2693	0	23.0368	15.9019	44.4864	31.7675	38.4361	42.6945	36.3796	14.8213	48.9933	38.6721	37.7701	39.0929	25.6014	23.5268	14.181	28.9697	41.0555	32.5563	26.054	62.5851	34.5138	50.9442	36.4864	26.5593	26:5(11Z,14Z,17Z,20Z,23Z)	2M+H	C26H42O2	fatty acid	http://pubchem.ncbi.nlm.nih.gov/summary/summary.cgi?sid=123060153
15.08_941.7074m/z	941.707	15.0782	0.54075	4685.01	1462.71	1573.81	1333.07	790.331	1462.97	465.655	1332.83	590.548	2265.7	1421.25	1620.95	1176.04	283.372	3691.73	1443.36	473.478	1124.34	49.1576	67.3534	21.0039	24.4355	25.0837	26.6593	64.6388	75.1985	75.8489	32.2798	79.3666	38.7279	125.389	152.187	155.401	42.1071	27.3471	23.1198	123.555	99.3186	38.1033	170.196	N-stearoyl tryptophan	2M+H	C29H46N2O3	fatty acid	http://pubchem.ncbi.nlm.nih.gov/summary/summary.cgi?sid=123060512
6.83_762.5704m/z	762.57	6.83465	0.0357167	0	0	0	0	0	0.438721	37.9207	0	0	0	0	0	0	0.166083	0	0	0	0	14.2528	20.0251	34.296	21.5266	31.4795	10.2273	20.1737	24.7057	17.8906	11.6004	12.436	1.77143	6.55365	2.98457	13.4309	1.53384	14.1753	31.3954	0.867138	18.669	19.3405	8.97317	3-Oxo-5beta-chol-6-en-24-oic Acid	2M+NH4	C24H36O3	fatty acid	http://pubchem.ncbi.nlm.nih.gov/summary/summary.cgi?sid=7851259
14.27_805.4885m/z	805.489	14.2745	0.113583	0.00383978	0	0	0	0	0	0	0	0	0	0	0	0	0	0	0	0	0	33.6677	120.424	324.545	238.9	213.898	9.41259	334.263	73.564	13.2165	39.5458	40.0067	184.362	18.4338	41.1228	9.22756	91.2219	24.6286	10.3568	54.1213	14.3444	209.819	3.0394	GlcADG(18:3((9Z,12Z,15Z)/16:0)	M+K	C43H74O11	fatty acid	http://www.lipidmaps.org/data/LMSDRecord.php?LMID=LMGL05010029
4.91_866.5231m/z	866.523	4.90663	0.426467	1252.21	336.754	248.715	184.624	296.483	24.6004	56.6847	190.648	648.584	317.606	211.623	497.707	142.871	302.694	27.7341	394.506	83.0694	26.132	31.3676	188.119	248.245	252.262	195.555	127.214	141.317	138.186	125.816	136.252	126.526	214.628	144.994	137.718	85.5411	130.241	145.076	109.435	150.082	180.626	185.704	106.754	Pravastatin	2M+NH4	C23H36O7	fatty acid	http://www.lipidmaps.org/data/LMSDRecord.php?LMID=LMFA05000695
0.34_703.3329m/z	703.333	0.34055	0.085	0	0	0	0	0.600861	0	0	0	0	0	27.0751	61.0969	0	0	0	0	12.1299	0	0	0	0	0	0	0	17.224	0	0	0	0	226.01	337.951	0	0	258.69	400.549	0.000406782	9.43364	0.607016	0	0	(2S,3S)-2-hydroxytridecane-1,2,3-tricarboxylic acid	2M+K	C16H28O7	fatty acid	http://pubchem.ncbi.nlm.nih.gov/summary/summary.cgi?sid=85291403
13.29_631.4922m/z	631.492	13.293	0.248583	388.232	0	17.4312	10.5058	6.19612	8.92447	14.7273	34.5439	0	3.54853	9.42809	0	2.55305	0	0	0	0	0	0	0	0	0	0	0	0	0	0	0	0	36.6505	495.176	394.292	1058.83	355.705	624.203	0	96.6889	0	0	0	O-decanoyl-R-carnitine	2M+H	C17H33NO4	fatty acid	http://pubchem.ncbi.nlm.nih.gov/summary/summary.cgi?sid=24701438
0.32_525.2882m/z	525.288	0.319117	0.2343	0	0	0	0	4.3543	5.72887	0	0	0	0	5286.46	7015.24	0	35.2261	0	0	5878.5	0	0	0	0	0	0	0	25.1337	0	20.7922	0	0	352.788	442.375	6.46817	0	265.396	318.929	472.138	222.126	1475.82	186.958	0	BRN 2646116	2M+K	C16H21NO	fatty acid	http://www.lipidmaps.org/data/LMSDRecord.php?LMID=LMFA08020168
0.32_657.3658m/z	657.366	0.319117	0.085	0	0	0	0	3.95312	0	0	0	0	0	5595.57	7428.68	0	0	0	0	3297.51	0	0	0	0	0	0	0	0	0	0	0	0	326.183	416.457	10.3789	0	261.131	294.169	368.828	232.604	1754.51	165.066	0	Egregiachloride B	2M+H	C18H29ClO3	fatty acid	http://pubchem.ncbi.nlm.nih.gov/summary/summary.cgi?sid=135636283
0.33_437.2357m/z	437.236	0.326267	0.0993	0	0	4.76001	2.31306	29.1552	0	0.677253	1.08341	0	0	2739.89	3552.06	0.706153	1.35461	0	0	3027.17	0	0	0	0	0	0	0	33.8448	0	51.4904	0	0	253.845	291.839	2.06364	0	182.117	214.127	505.355	142.494	851.112	159.37	0	3-Sulfodeoxycholic acid	M+H-2H2O	C24H40O7S	fatty acid	http://pubchem.ncbi.nlm.nih.gov/summary/summary.cgi?sid=85300879
14.59_928.8268m/z	928.827	14.5874	0.0357167	0	43.531	31.3583	20.3179	0	271.736	0	0.119614	0	19.0897	34.1974	14.1878	7.82373	0	0	0	0	2.41889	53.6939	43.4411	19.1595	15.8639	26.6078	92.577	18.8458	49.6099	74.6893	50.9668	53.0897	13.6603	29.5795	20.5408	38.0786	19.2127	43.9215	79.0534	66.1218	86.8633	40.3323	79.4574	Arachidyl carnitine	2M+NH4	C27H53NO4	fatty acid	http://www.lipidmaps.org/data/LMSDRecord.php?LMID=LMFA07070052
0.54_502.3243m/z	502.324	0.539133	0.120733	38.8588	0	10.0995	0	8.72525	2.72855	0.410175	0.124004	0	0	0	0	0.667806	235.944	0	0	10.3223	498.329	0	0	0	4.51263	0	0	0	0	0	1.67781	0	2.25806	7.48767	0	1.73267	18.7453	4.00092	44.9966	0	0	51.0095	7.47195	27:2(5Z,9Z)(6Br) or (6-bromo-5Z,9Z-heptacosadienoic acid)	M+NH4	C27H49BrO2	fatty acid	http://pubchem.ncbi.nlm.nih.gov/summary/summary.cgi?sid=123060211
1.68_400.3414m/z	400.341	1.67778	0.241467	0	113.727	0	185.534	0	0	10.4588	75.1573	0	154.884	0	0	0	0	0	0	0	0	0	0	0	5.18808	0	0	0	0	0	0	0	73.893	125.014	150.245	319.891	247.439	384.843	16.683	97.418	2.88217	0	0	Palmitoylcarnitine	M+H	C23H45NO4	fatty acid	http://pubchem.ncbi.nlm.nih.gov/summary/summary.cgi?sid=24701436
9.84_803.6900m/z	803.69	9.84345	0.3129	9385.04	0	0	0	0	0	0	0	0	0	0	0	0	0	0	0	0	0	0.870757	7.27992	15.2198	0	50.2273	26.8968	0	0.253113	4.05706	7.46601	0.368936	0.088569	1.04734	0.260433	0.687092	0.164955	0	4.8906	0.723371	1.87834	0.0032762	10.5429	5,9,17-hexacosatrienoic acid	2M+Na	C26H46O2	fatty acid	http://pubchem.ncbi.nlm.nih.gov/summary/summary.cgi?sid=7982345
0.33_687.3568m/z	687.357	0.3334	0.24145	0	0	317.751	210.932	236.971	0	0	0	32.304	0	37.2406	227.71	0	0	0	0	9.69806	67.9318	0	0	0	0	0	0	26.1142	0	0	0	0	191.455	225.938	0	0	130.198	185.55	393.174	96.0011	346.918	708.488	0	2,6-Dimethyl-6-O-beta-D-quinovopyranosyl-7-octadecenoic acid	2M+Na	C16H28O7	fatty acid	http://pubchem.ncbi.nlm.nih.gov/summary/summary.cgi?sid=135638058
6.71_639.4943m/z	639.494	6.71322	0.434317	0	860.458	97.1798	860.051	841.974	0	903.636	336.678	13.5881	807.765	266.232	76.6446	128.434	57.1707	1107.39	21.8358	479.974	0	369.943	455.626	100.723	135.331	162.358	698.021	101.313	309.982	941.975	175.978	209.075	78.2672	425.975	176.681	412.461	82.2072	167.897	596.554	213.12	480.997	136.288	148.843	DL-10-hydroxy stearic acid	2M+K	C18H36O3	fatty acid	http://pubchem.ncbi.nlm.nih.gov/summary/summary.cgi?sid=135636112
14.26_915.8144m/z	915.814	14.2602	0.163583	0	118.125	166.655	78.9611	0	5861.7	14.3335	24.8131	2.6459	32.364	75.8965	4.69695	48.3924	20.1607	24.6508	54.3826	0	23.9287	37.4321	111.456	20.382	69.5986	100.548	10.8525	123.063	393.271	68.7121	110.288	66.651	121.16	293.769	206.87	233.246	389.963	114.403	0	321.148	618.229	324.163	60.7111	30:3(5Z,9Z,23Z)or 5Z,9Z,23Z-triacontatrienoic acid	2M+Na	C30H54O2	fatty acid	http://pubchem.ncbi.nlm.nih.gov/summary/summary.cgi?sid=123060194
13.10_917.7090m/z	917.709	13.1008	0.213583	0.00346503	0	56.0193	42.6124	2680.6	32.1851	379.033	0	2100.6	28.5814	30.0351	26.5233	11.422	139.9	0	10.584	0	3.74073	9.4489	0	0	0	0	426.358	0	0	38.1394	0	0	209.644	1181.12	636.559	1532.72	632.664	732.045	95.6454	166.846	4.87465	0	29.2024	N-arachidonoyl-dopamine-d8	2M+Na	C28H33D8NO3	fatty acid	http://pubchem.ncbi.nlm.nih.gov/summary/summary.cgi?sid=123060554
3.93_790.5675m/z	790.568	3.93228	0.04285	80.2252	2.77435	0	0	0	98.9059	0	9.13847	6.75374	0	0	28.3606	0	68.2377	0	0	0	0	9.96331	7.70283	3.36168	3.31103	14.5311	3.95222	1.15326	6.3614	5.51564	1.53728	2.24013	1.91806	2.61891	3.03385	3.48095	2.7123	0	6.26564	0	0	5.57949	4.5231	6-deoxyerythronolide B	2M+NH4	C21H38O6	polyketide	http://pubchem.ncbi.nlm.nih.gov/summary/summary.cgi?sid=74380483
0.21_803.3523m/z	803.352	0.211967	0.370033	0	0	0	3.30214	6.98978	0	0	0	0	0	151.433	184.558	0	2573.53	0	0	128.284	0	0	0	0	0	0	0	218.553	0	0	0	0	9.25355	12.7391	0	0	10.8766	15.6298	40.1245	199.132	50.0416	0.487327	0	Anthyllisone or 5-Prenyl-6'',6''-dimethylpyrano[2'',3'':4,3]-2',4'-dihydroxychalcone	2M+Na	C25H26O4	polyketide	http://pubchem.ncbi.nlm.nih.gov/summary/summary.cgi?sid=74380698
0.34_981.5224m/z	981.522	0.34055	0.0707333	0	0	0	0	0	0	0	0	0	0	14.2446	7.50824	0	13.3921	0	0	0	0	0	0	0	0	0	0	0	0	0	0	0	69.3982	133.355	1.28521	3.84072	76.2377	71.9037	410.157	141.029	507.388	119.075	0	Cytochalasin B	2M+Na	C29H37NO5	polyketide	http://pubchem.ncbi.nlm.nih.gov/summary/summary.cgi?sid=74380554
0.31_1106.6765m/z	1106.68	0.311967	0.0428667	0	0	0	0	0	0	0	0	0	0	0	0	0	73.1879	0	0	0	0	0	0	0	0	0	0	101.339	0	0	0	0	0	0	0	0	0	5.08004	62.842	7.26484	70.2034	151.264	0	Prorepensin	2M+NH4	C35H44O5	polyketide	http://pubchem.ncbi.nlm.nih.gov/summary/summary.cgi?sid=74380717
0.33_775.4120m/z	775.412	0.3334	0.0993	0	0	0	0	10.2675	0	0	0	0	0	36.9242	168.311	0	1.73947	0	0	10.5565	0	0	0	0	0	0	0	2.37072	0	0	0	0	228.96	277.322	0	0	189.83	254.539	349.576	62.2492	303.735	580.385	0	2,3-di-0-hexanoyl-alpha-glucopyranose	2M+Na	C18H32O8	saccharolipid	http://pubchem.ncbi.nlm.nih.gov/summary/summary.cgi?sid=74382646
12.88_930.6974n	913.694	12.8808	0.0778667	143.31	0	54.1028	28.396	4.42065	106.617	74.6311	0	46.4689	14.1279	14.2217	9.25966	3.05348	72.2944	0	6.69085	0	7.65004	0	0	0	0	0	12.2372	0	0	0	0	0	19.1508	221.557	103.67	385.22	104.747	186.911	0	12.8901	0	0	0	DAT(16:0/22:0(2Me[S],4Me[S]))	M+H-H2O, M+ACN+H	C52H98O13	saccharolipid	http://pubchem.ncbi.nlm.nih.gov/summary/summary.cgi?sid=123067451
14.91_973.7579m/z	973.758	14.9146	0.20645	0	417.884	359.834	442.945	0	0	0	4.64487	0	136.717	311.345	109.356	187.308	0	152.012	86.4138	0	38.6742	31.1235	75.1156	46.1476	47.4867	58.5266	44.398	43.0837	16.2797	35.22	16.6441	35.5431	68.5419	42.5475	32.6761	33.1858	39.9953	27.4401	6.05988	56.8653	199.989	23.6557	14.8897	DAT(18:0/23:0(2Me[S],4Me[S]))	M+H	C55H104O13	saccharolipid	http://pubchem.ncbi.nlm.nih.gov/summary/summary.cgi?sid=123067459
13.95_885.6740m/z	885.674	13.9545	0.19215	65.3331	2127.21	5557.13	3911.52	87.6707	554.2	110.033	1295.27	56.9259	4285.85	4709.88	4911.33	6992.73	29.4947	0	4697.99	0	4056.52	950.015	336.003	776.967	796.352	821.76	889.213	1061.67	950.676	513.563	659.095	770.486	545.095	337.289	597.118	643.817	563.475	498.469	749.744	651.005	585.513	644.386	933.248	Coenzyme Q10	M+Na	C59H90O4	prenol lipid	http://pubchem.ncbi.nlm.nih.gov/summary/summary.cgi?sid=4266323
0.32_789.4447m/z	789.445	0.319117	0.09215	0	0	0	0	0	0	0	0	0	0	2212.69	2953.71	0	24.0203	0	0	1859.05	0	0	0	0	0	0	0	25.0361	0	0	0	27.978	183.933	254.664	0	0	165.983	201.377	373.355	139.987	873.618	137.015	0	Gymnemic acid I	M+H-H2O	C43H66O14	prenol lipid	http://pubchem.ncbi.nlm.nih.gov/summary/summary.cgi?sid=173737493
6.79_783.5710m/z	783.571	6.79178	0.206433	9.03342	7.81295	0	29.5179	1.48567	1331.38	15526.7	37.0193	12.0653	51.0344	0	0	0	18.1545	24.858	0	14.6349	0.462856	128.68	131.514	141.432	110.257	65.2716	89.9383	95.0743	86.9495	60.1101	217.586	111.204	62.0761	63.805	81.5965	86.3099	69.906	69.3276	73.8645	30.2785	44.8854	100.407	183.308	(+)-Dysideapalaunic acid	2M+K	C25H40O2	prenol lipid	http://pubchem.ncbi.nlm.nih.gov/summary/summary.cgi?sid=74382549
15.01_348.3035n	697.588	15.0146	0.0785833	0	0	0	0	0	0	0	1133.55	0	0	0	0	0	0	0	0	0	0	14.4106	15.2773	18.1738	24.9813	10.9707	5.33318	22.1487	24.5108	12.4195	23.7194	20.4288	30.2392	17.4648	23.3198	9.21826	19.9647	22.4084	11.8673	21.9106	22.1642	23.8507	25.5286	20:3(5Z,9Z,17Z)(11Me,15Me,19Me)	M+H-2H2O, 2M+H	C23H40O2	prenol lipid	http://pubchem.ncbi.nlm.nih.gov/summary/summary.cgi?sid=123067399
0.60_569.3151m/z	569.315	0.596283	0.213583	0	0	289.319	904.593	116.807	0	4509.85	6882.07	128.598	0	123.878	166.37	6442.42	0	0	8698.8	92.8874	0.43489	18.1279	39.9532	26.4335	44.072	16.7044	25.9438	53.8724	13.5283	48.7857	12.1845	26.4343	55.2127	31.1704	20.8079	8.2576	83.8029	20.665	43.3344	43.8086	0	85.0378	23.5626	Presqualene diphosphate	M+H-H2O	C30H52O7P2	prenol lipid	http://pubchem.ncbi.nlm.nih.gov/summary/summary.cgi?sid=74382557
0.32_1243.6841m/z	1243.68	0.319117	0.0564333	0	0	0	0	0	0	0	0	0	0	9.25095	4.8e-05	0	0	0	0	0	0	0	0	0	0	0	0	572.447	0	0	0	0	1.88843	9.76849	0	0	7.80951	0	128.691	3.83044	134.118	59.4621	0	dolichyl beta-D-glucosyl phosphate	2M+K	C31H55O9P	prenol lipid	http://pubchem.ncbi.nlm.nih.gov/summary/summary.cgi?sid=85297399
14.47_930.7552m/z	930.755	14.4667	0.277867	0	1493.6	1217.04	1152.41	0	30861.6	67.5219	0	0	995.62	1929.48	1296.18	1656.68	9.74623	0	1199.54	0	1411.08	160.384	268.619	84.0395	147.791	244.74	244.705	256.177	129.257	320.344	237.326	166.687	279.079	215.359	189.211	127.114	190.545	124.962	158.186	324.887	713.273	186.945	66.7468	beta-Boswellic acid	2M+NH4	C30H48O3	prenol lipid	http://pubchem.ncbi.nlm.nih.gov/summary/summary.cgi?sid=173737505
